# Supplementary material for: Dichlorido(η4-cyclo­octa-1,5-diene)bis­(triphenyl­phosphine)osmium(II)
Source: Acta Crystallogr Sect E Struct Rep Online. 2009 Sep 26;65(Pt 10):m1242. doi: 10.1107/S1600536809037817 (PMC2970349; doi:10.1107/S1600536809037817)
Supplement: Supplementary file 1 [file e-65-m1242-sup1.cif]

##############################################################################
###                                                                        ###
###        Electronic paper (Acta Crystallographica Section E)             ###
###                                                                        ###
##############################################################################
#                                                                            #
# This CIF contains the data in a paper accepted for publication in Acta     #
# Crystallographica Section E. It conforms to the requirements of Notes      #
# for Authors for Section E, and has been peer reviewed under the auspices   #
# of the IUCr Commission on Journals.                                        #
#                                                                            #
# Full details of the Crystallographic Information File format               #
# are given in the paper "The Crystallographic Information File (CIF):       #
# a New Standard Archive File for Crystallography" by S. R. Hall, F. H.      #
# Allen and I. D. Brown [Acta Cryst. (1991), A47, 655-685].                  #
#                                                                            #
# The current version of the core CIF dictionary is obtainable from          #
# ftp://ftp.iucr.org/pub/cif_core.dic. The current version number is 2.4.    #
#                                                                            #
# Software is freely available for graphical display of the structure(s) in  #
# this CIF.  For information consult the CIF home page http://www.iucr.org/  #
# cif/home.html                                                              #
#                                                                            #
# This file may be used for bona fide research purposes within the           #
# scientific community so long as proper attribution is given to the journal # 
# article from which it was obtained.                                        #
#                                                                            #
##############################################################################
                                             
data_I
_audit_creation_method     SHELXL-97
_chemical_name_systematic
;
Dichlorido(\h^4^-cycloocta-1,5-diene)bis(triphenylphosphine)osmium(II)
;
_chemical_name_common     ?
_chemical_formula_moiety     'C44 H42 Cl2 Os P2'
_chemical_formula_sum     'C44 H42 Cl2 Os P2'
_chemical_formula_iupac     '[Os Cl2 (C8 H12) (P C18 H15)2]'
_chemical_formula_weight     893.82
_chemical_melting_point     ?
_symmetry_cell_setting     'Orthorhombic'
_symmetry_space_group_name_H-M     'F d d 2'
_symmetry_space_group_name_Hall     'F 2 -2d'
loop_
    _symmetry_equiv_pos_as_xyz
    'x, y, z'
    '-x, -y, z'
    'x+1/4, -y+1/4, z+1/4'
    '-x+1/4, y+1/4, z+1/4'
    'x, y+1/2, z+1/2'
    '-x, -y+1/2, z+1/2'
    'x+1/4, -y+3/4, z+3/4'
    '-x+1/4, y+3/4, z+3/4'
    'x+1/2, y, z+1/2'
    '-x+1/2, -y, z+1/2'
    'x+3/4, -y+1/4, z+3/4'
    '-x+3/4, y+1/4, z+3/4'
    'x+1/2, y+1/2, z'
    '-x+1/2, -y+1/2, z'
    'x+3/4, -y+3/4, z+1/4'
    '-x+3/4, y+3/4, z+1/4'
_cell_length_a     39.6505(15)
_cell_length_b     10.4393(5)
_cell_length_c     17.6248(8)
_cell_angle_alpha     90.00
_cell_angle_beta     90.00
_cell_angle_gamma     90.00
_cell_volume     7295.3(6)
_cell_formula_units_Z     8
_cell_measurement_reflns_used     5605
_cell_measurement_theta_min     2.2545
_cell_measurement_theta_max     32.5354
_cell_measurement_temperature     173(2)
_exptl_crystal_description     block
_exptl_crystal_colour     'light yellow'
_exptl_crystal_size_max     0.15
_exptl_crystal_size_mid     0.15
_exptl_crystal_size_min     0.12
_exptl_crystal_density_diffrn     1.628
_exptl_crystal_density_meas     ?
_exptl_crystal_density_method     'not measured'
_exptl_crystal_F_000     3568
_exptl_absorpt_coefficient_mu     3.762
_exptl_absorpt_correction_type     multi-scan
_exptl_absorpt_process_details     '(CrysAlis RED; Oxford Diffraction, 2008)'
_exptl_absorpt_correction_T_min     0.85980
_exptl_absorpt_correction_T_max     1.00000
_exptl_special_details
;
;
_diffrn_ambient_temperature     173(2)
_diffrn_radiation_type     MoK\a
_diffrn_radiation_wavelength     0.71073
_diffrn_radiation_source     'Enhance (Mo) X-ray Source'
_diffrn_radiation_monochromator     graphite
_diffrn_measurement_device_type     'Oxford Diffraction Gemini S Ultra'
_diffrn_measurement_method     \w
_diffrn_detector_area_resol_mean     16.1930
_diffrn_reflns_number     6965
_diffrn_reflns_av_R_equivalents     0.0327
_diffrn_reflns_av_sigmaI/netI     0.0431
_diffrn_reflns_theta_min     2.32
_diffrn_reflns_theta_max     25.99
_diffrn_reflns_theta_full     25.99
_diffrn_measured_fraction_theta_max     0.990
_diffrn_measured_fraction_theta_full     0.990
_diffrn_reflns_limit_h_min     -48
_diffrn_reflns_limit_h_max     48
_diffrn_reflns_limit_k_min     -12
_diffrn_reflns_limit_k_max     12
_diffrn_reflns_limit_l_min     -21
_diffrn_reflns_limit_l_max     16
_diffrn_standards_number     0
_diffrn_standards_interval_count     .
_diffrn_standards_interval_time     .
_diffrn_standards_decay_%     ?
_refine_special_details
;
Refinement of <i>F</i>^2^ against ALL reflections. The weighted <i>R</i>-factor
<i>wR</i> and goodness of fit <i>S</i> are based on <i>F</i>^2^, conventional
<i>R</i>-factors <i>R</i> are based on <i>F</i>, with <i>F</i> set to zero for
negative <i>F</i>^2^. The threshold expression of <i>F</i>^2^ >
\s(<i>F</i>^2^) is used only for calculating <i>R</i>-factors(gt) <i>etc</i>.
and is not relevant to the choice of reflections for refinement.
<i>R</i>-factors based on <i>F</i>^2^ are statistically about twice as large
as those based on <i>F</i>, and <i>R</i>- factors based on ALL data will be
even larger.
;
_reflns_number_total     2778
_reflns_number_gt     2546
_reflns_threshold_expression     I>2\s(I)
_refine_ls_structure_factor_coef     Fsqd
_refine_ls_matrix_type     full
_refine_ls_R_factor_all     0.0268
_refine_ls_R_factor_gt     0.0222
_refine_ls_wR_factor_gt     0.0428
_refine_ls_wR_factor_ref     0.0435
_refine_ls_goodness_of_fit_ref     0.995
_refine_ls_restrained_S_all     0.995
_refine_ls_number_reflns     2778
_refine_ls_number_parameters     222
_refine_ls_number_restraints     1
_refine_ls_hydrogen_treatment     constr
_refine_ls_weighting_scheme     calc
_refine_ls_weighting_details
                      'w=1/[\s^2^(Fo^2^)+(0.0184P)^2^] where P=(Fo^2^+2Fc^2^)/3'
_atom_sites_solution_hydrogens     geom
_atom_sites_solution_primary     direct
_atom_sites_solution_secondary     difmap
_refine_ls_shift/su_max     0.001
_refine_ls_shift/su_mean     0.000
_refine_diff_density_max     1.386
_refine_diff_density_min     -0.741
_refine_ls_extinction_method     none
_refine_ls_extinction_coef     ?
_refine_ls_abs_structure_details     'Flack (1983), 937 Friedel pairs'
_refine_ls_abs_structure_Flack     0.009(6)
loop_
    _atom_type_symbol
    _atom_type_description
    _atom_type_scat_dispersion_real
    _atom_type_scat_dispersion_imag
    _atom_type_scat_source
    'C' 'C' 0.0033 0.0016
                         'International Tables Vol C Tables 4.2.6.8 and 6.1.1.4'
    'H' 'H' 0.0000 0.0000
                         'International Tables Vol C Tables 4.2.6.8 and 6.1.1.4'
    'Cl' 'Cl' 0.1484 0.1585
                         'International Tables Vol C Tables 4.2.6.8 and 6.1.1.4'
    'P' 'P' 0.1023 0.0942
                         'International Tables Vol C Tables 4.2.6.8 and 6.1.1.4'
    'Os' 'Os' -1.2165 7.6030
                         'International Tables Vol C Tables 4.2.6.8 and 6.1.1.4'
_computing_data_collection     'CrysAlis CCD (Oxford Diffraction, 2008)'
_computing_cell_refinement     'CrysAlis RED (Oxford Diffraction, 2008)'
_computing_data_reduction     'CrysAlis RED (Oxford Diffraction, 2008)'
_computing_structure_solution     'SHELXTL (Sheldrick, 2008)'
_computing_structure_refinement     'SHELXTL (Sheldrick, 2008)'
_computing_molecular_graphics     'SHELXTL (Sheldrick, 2008)'
_computing_publication_material     'SHELXTL (Sheldrick, 2008)'
loop_
    _atom_site_type_symbol
    _atom_site_label
    _atom_site_fract_x
    _atom_site_fract_y
    _atom_site_fract_z
    _atom_site_U_iso_or_equiv
    _atom_site_adp_type
    _atom_site_calc_flag
    _atom_site_refinement_flags
    _atom_site_occupancy
    _atom_site_disorder_assembly
    _atom_site_disorder_group
    Os Os1 0.2500 0.2500 0.134570(16) 0.01584(6) Uani d S 1 . .
    Cl Cl1 0.27183(3) 0.08574(11) 0.22020(7) 0.0225(3) Uani d . 1 . .
    P P1 0.19622(3) 0.14284(12) 0.17335(8) 0.0183(3) Uani d . 1 . .
    C C1 0.25093(11) 0.1050(4) 0.0444(3) 0.0232(10) Uani d . 1 . .
    H H1A 0.2499 0.0145 0.0629 0.028 Uiso calc R 1 . .
    C C2 0.28281(11) 0.1625(5) 0.0509(3) 0.0203(10) Uani d . 1 . .
    H H2A 0.3005 0.1053 0.0728 0.024 Uiso calc R 1 . .
    C C3 0.29572(11) 0.2541(5) -0.0092(3) 0.0243(10) Uani d . 1 . .
    H H3A 0.2991 0.2067 -0.0572 0.029 Uiso calc R 1 . .
    H H3B 0.3179 0.2882 0.0069 0.029 Uiso calc R 1 . .
    C C4 0.27153(12) 0.3668(5) -0.0234(3) 0.0279(12) Uani d . 1 . .
    H H4A 0.2849 0.4442 -0.0357 0.033 Uiso calc R 1 . .
    H H4B 0.2572 0.3468 -0.0678 0.033 Uiso calc R 1 . .
    C C11 0.19375(10) -0.0268(4) 0.1464(3) 0.0222(11) Uani d . 1 . .
    C C12 0.18371(11) -0.0649(5) 0.0742(3) 0.0263(12) Uani d . 1 . .
    H H12A 0.1759 -0.0021 0.0393 0.032 Uiso calc R 1 . .
    C C13 0.18481(12) -0.1911(5) 0.0520(4) 0.0342(13) Uani d . 1 . .
    H H13A 0.1779 -0.2156 0.0024 0.041 Uiso calc R 1 . .
    C C14 0.19615(15) -0.2814(6) 0.1031(5) 0.0346(18) Uani d . 1 . .
    H H14A 0.1969 -0.3689 0.0885 0.041 Uiso calc R 1 . .
    C C15 0.20651(14) -0.2471(6) 0.1754(5) 0.0349(18) Uani d . 1 . .
    H H15A 0.2142 -0.3107 0.2099 0.042 Uiso calc R 1 . .
    C C16 0.20554(11) -0.1196(4) 0.1973(3) 0.0257(12) Uani d . 1 . .
    H H16A 0.2129 -0.0952 0.2465 0.031 Uiso calc R 1 . .
    C C21 0.18731(10) 0.1237(4) 0.2762(3) 0.0204(10) Uani d . 1 . .
    C C22 0.15626(12) 0.0737(5) 0.2961(3) 0.0270(12) Uani d . 1 . .
    H H22A 0.1395 0.0618 0.2582 0.032 Uiso calc R 1 . .
    C C23 0.14915(12) 0.0407(5) 0.3707(4) 0.0318(14) Uani d . 1 . .
    H H23A 0.1276 0.0077 0.3835 0.038 Uiso calc R 1 . .
    C C24 0.17309(13) 0.0556(5) 0.4255(3) 0.0317(13) Uani d . 1 . .
    H H24A 0.1685 0.0310 0.4764 0.038 Uiso calc R 1 . .
    C C25 0.20399(12) 0.1068(5) 0.4063(3) 0.0306(13) Uani d . 1 . .
    H H25A 0.2207 0.1182 0.4444 0.037 Uiso calc R 1 . .
    C C26 0.21088(12) 0.1414(5) 0.3332(3) 0.0259(12) Uani d . 1 . .
    H H26A 0.2322 0.1780 0.3213 0.031 Uiso calc R 1 . .
    C C31 0.15530(10) 0.2115(4) 0.1440(3) 0.0191(12) Uani d . 1 . .
    C C32 0.14963(12) 0.3414(5) 0.1543(3) 0.0240(12) Uani d . 1 . .
    H H32A 0.1670 0.3930 0.1754 0.029 Uiso calc R 1 . .
    C C33 0.11927(12) 0.3978(5) 0.1344(4) 0.0305(13) Uani d . 1 . .
    H H33A 0.1161 0.4873 0.1414 0.037 Uiso calc R 1 . .
    C C34 0.09364(12) 0.3237(6) 0.1046(3) 0.0323(14) Uani d . 1 . .
    H H34A 0.0731 0.3622 0.0889 0.039 Uiso calc R 1 . .
    C C35 0.09823(12) 0.1943(6) 0.0978(3) 0.0304(13) Uani d . 1 . .
    H H35A 0.0802 0.1423 0.0800 0.037 Uiso calc R 1 . .
    C C36 0.12872(12) 0.1382(5) 0.1165(3) 0.0246(14) Uani d . 1 . .
    H H36A 0.1315 0.0484 0.1106 0.029 Uiso calc R 1 . .
loop_
    _atom_site_aniso_label
    _atom_site_aniso_U_11
    _atom_site_aniso_U_22
    _atom_site_aniso_U_33
    _atom_site_aniso_U_12
    _atom_site_aniso_U_13
    _atom_site_aniso_U_23
    Os1 0.01417(9) 0.01427(10) 0.01910(11) 0.00191(17) 0.000 0.000
    Cl1 0.0193(5) 0.0201(6) 0.0280(7) 0.0041(4) 0.0005(5) 0.0053(6)
    P1 0.0167(5) 0.0157(6) 0.0224(7) 0.0016(5) 0.0000(5) -0.0006(6)
    C1 0.027(2) 0.016(2) 0.027(3) 0.004(2) 0.007(3) -0.005(2)
    C2 0.022(2) 0.019(3) 0.019(3) -0.0009(19) 0.000(2) -0.005(2)
    C3 0.023(2) 0.027(3) 0.023(2) 0.001(2) 0.000(2) -0.003(3)
    C4 0.030(2) 0.026(3) 0.028(3) -0.002(2) -0.003(2) 0.003(3)
    C11 0.0164(19) 0.016(2) 0.034(3) -0.0028(16) 0.004(2) -0.007(2)
    C12 0.024(2) 0.023(3) 0.031(3) -0.001(2) 0.001(2) -0.003(2)
    C13 0.030(3) 0.031(3) 0.041(3) 0.004(2) 0.002(3) -0.014(3)
    C14 0.027(3) 0.017(3) 0.060(5) 0.004(2) 0.005(3) -0.011(3)
    C15 0.022(3) 0.027(3) 0.055(5) 0.008(2) 0.000(3) 0.007(4)
    C16 0.021(2) 0.020(3) 0.035(3) -0.0002(19) -0.003(2) -0.001(2)
    C21 0.021(2) 0.019(2) 0.022(3) 0.0058(18) 0.005(2) 0.005(2)
    C22 0.023(2) 0.028(3) 0.030(3) 0.000(2) -0.001(2) 0.005(3)
    C23 0.029(2) 0.031(3) 0.035(4) -0.0005(18) 0.005(3) 0.007(3)
    C24 0.043(3) 0.029(3) 0.024(3) 0.008(2) 0.004(3) 0.005(3)
    C25 0.030(3) 0.039(3) 0.023(3) 0.004(2) -0.002(2) -0.003(3)
    C26 0.025(2) 0.025(3) 0.028(3) 0.004(2) 0.004(2) -0.005(2)
    C31 0.0143(18) 0.021(3) 0.022(4) 0.0026(15) 0.000(2) -0.003(3)
    C32 0.022(2) 0.022(3) 0.028(3) 0.003(2) 0.001(2) -0.006(2)
    C33 0.028(2) 0.029(3) 0.035(3) 0.015(2) 0.007(3) -0.004(3)
    C34 0.016(2) 0.042(4) 0.039(4) 0.004(2) 0.000(2) 0.002(3)
    C35 0.017(2) 0.044(3) 0.030(3) -0.006(2) -0.001(2) -0.010(3)
    C36 0.020(3) 0.022(3) 0.032(4) -0.003(2) 0.001(3) -0.005(3)
_geom_special_details
;
All e.s.d.'s (except the e.s.d. in the dihedral angle between two l.s. planes)
are estimated using the full covariance matrix. The cell e.s.d.'s are taken
into account individually in the estimation of e.s.d.'s in distances, angles
and torsion angles; correlations between e.s.d.'s in cell parameters are only
used when they are defined by crystal symmetry. An approximate (isotropic)
treatment of cell e.s.d.'s is used for estimating e.s.d.'s involving l.s.
planes.
;
loop_
    _geom_bond_atom_site_label_1
    _geom_bond_atom_site_label_2
    _geom_bond_site_symmetry_2
    _geom_bond_distance
    _geom_bond_publ_flag
    Os1 C2 14 2.169(5) ?
    Os1 C2 . 2.169(5) y
    Os1 C1 . 2.195(5) y
    Os1 C1 14 2.195(5) ?
    Os1 Cl1 14 2.4429(12) ?
    Os1 Cl1 . 2.4429(12) y
    Os1 P1 . 2.5031(12) y
    Os1 P1 14 2.5031(12) ?
    P1 C11 . 1.836(4) ?
    P1 C31 . 1.848(4) ?
    P1 C21 . 1.858(5) ?
    C1 C2 . 1.404(6) ?
    C1 C4 14 1.519(7) ?
    C1 H1A . 1.0000 ?
    C2 C3 . 1.516(7) ?
    C2 H2A . 1.0000 ?
    C3 C4 . 1.538(7) ?
    C3 H3A . 0.9900 ?
    C3 H3B . 0.9900 ?
    C4 C1 14 1.519(7) ?
    C4 H4A . 0.9900 ?
    C4 H4B . 0.9900 ?
    C11 C12 . 1.392(7) ?
    C11 C16 . 1.400(7) ?
    C12 C13 . 1.375(7) ?
    C12 H12A . 0.9500 ?
    C13 C14 . 1.380(9) ?
    C13 H13A . 0.9500 ?
    C14 C15 . 1.386(8) ?
    C14 H14A . 0.9500 ?
    C15 C16 . 1.387(7) ?
    C15 H15A . 0.9500 ?
    C16 H16A . 0.9500 ?
    C21 C22 . 1.382(6) ?
    C21 C26 . 1.384(7) ?
    C22 C23 . 1.387(8) ?
    C22 H22A . 0.9500 ?
    C23 C24 . 1.364(8) ?
    C23 H23A . 0.9500 ?
    C24 C25 . 1.379(7) ?
    C24 H24A . 0.9500 ?
    C25 C26 . 1.365(7) ?
    C25 H25A . 0.9500 ?
    C26 H26A . 0.9500 ?
    C31 C32 . 1.386(7) ?
    C31 C36 . 1.390(7) ?
    C32 C33 . 1.385(7) ?
    C32 H32A . 0.9500 ?
    C33 C34 . 1.381(7) ?
    C33 H33A . 0.9500 ?
    C34 C35 . 1.368(7) ?
    C34 H34A . 0.9500 ?
    C35 C36 . 1.383(7) ?
    C35 H35A . 0.9500 ?
    C36 H36A . 0.9500 ?
loop_
    _geom_angle_atom_site_label_1
    _geom_angle_atom_site_label_2
    _geom_angle_atom_site_label_3
    _geom_angle_site_symmetry_1
    _geom_angle_site_symmetry_3
    _geom_angle
    _geom_angle_publ_flag
    C2 Os1 C2 14 . 94.3(3) ?
    C2 Os1 C1 14 . 78.95(18) ?
    C2 Os1 C1 . . 37.52(16) ?
    C2 Os1 C1 14 14 37.52(16) ?
    C2 Os1 C1 . 14 78.95(18) ?
    C1 Os1 C1 . 14 87.3(3) ?
    C2 Os1 Cl1 14 14 84.95(14) ?
    C2 Os1 Cl1 . 14 158.22(12) ?
    C1 Os1 Cl1 . 14 159.61(12) ?
    C1 Os1 Cl1 14 14 87.54(13) ?
    C2 Os1 Cl1 14 . 158.22(12) ?
    C2 Os1 Cl1 . . 84.95(14) ?
    C1 Os1 Cl1 . . 87.54(13) ?
    C1 Os1 Cl1 14 . 159.61(12) ?
    Cl1 Os1 Cl1 14 . 103.69(6) ?
    C2 Os1 P1 14 . 82.14(12) ?
    C2 Os1 P1 . . 120.55(12) ?
    C1 Os1 P1 . . 84.48(13) ?
    C1 Os1 P1 14 . 119.44(12) ?
    Cl1 Os1 P1 14 . 80.97(4) ?
    Cl1 Os1 P1 . . 79.60(4) ?
    C2 Os1 P1 14 14 120.55(12) ?
    C2 Os1 P1 . 14 82.14(12) ?
    C1 Os1 P1 . 14 119.44(12) ?
    C1 Os1 P1 14 14 84.48(13) ?
    Cl1 Os1 P1 14 14 79.60(4) ?
    Cl1 Os1 P1 . 14 80.97(4) ?
    P1 Os1 P1 . 14 148.31(6) ?
    C11 P1 C31 . . 104.8(2) ?
    C11 P1 C21 . . 98.0(2) ?
    C31 P1 C21 . . 98.5(2) ?
    C11 P1 Os1 . . 113.95(14) ?
    C31 P1 Os1 . . 119.87(15) ?
    C21 P1 Os1 . . 118.45(15) ?
    C2 C1 C4 . 14 120.5(4) ?
    C2 C1 Os1 . . 70.2(3) ?
    C4 C1 Os1 14 . 115.2(3) ?
    C2 C1 H1A . . 114.5 ?
    C4 C1 H1A 14 . 114.5 ?
    Os1 C1 H1A . . 114.5 ?
    C1 C2 C3 . . 121.2(4) ?
    C1 C2 Os1 . . 72.3(3) ?
    C3 C2 Os1 . . 114.3(3) ?
    C1 C2 H2A . . 114.2 ?
    C3 C2 H2A . . 114.2 ?
    Os1 C2 H2A . . 114.2 ?
    C2 C3 C4 . . 112.7(4) ?
    C2 C3 H3A . . 109.1 ?
    C4 C3 H3A . . 109.1 ?
    C2 C3 H3B . . 109.1 ?
    C4 C3 H3B . . 109.1 ?
    H3A C3 H3B . . 107.8 ?
    C1 C4 C3 14 . 112.7(4) ?
    C1 C4 H4A 14 . 109.1 ?
    C3 C4 H4A . . 109.1 ?
    C1 C4 H4B 14 . 109.1 ?
    C3 C4 H4B . . 109.1 ?
    H4A C4 H4B . . 107.8 ?
    C12 C11 C16 . . 118.9(4) ?
    C12 C11 P1 . . 121.8(4) ?
    C16 C11 P1 . . 118.9(4) ?
    C13 C12 C11 . . 121.7(5) ?
    C13 C12 H12A . . 119.2 ?
    C11 C12 H12A . . 119.2 ?
    C12 C13 C14 . . 118.6(6) ?
    C12 C13 H13A . . 120.7 ?
    C14 C13 H13A . . 120.7 ?
    C13 C14 C15 . . 121.4(6) ?
    C13 C14 H14A . . 119.3 ?
    C15 C14 H14A . . 119.3 ?
    C14 C15 C16 . . 119.7(6) ?
    C14 C15 H15A . . 120.2 ?
    C16 C15 H15A . . 120.2 ?
    C15 C16 C11 . . 119.7(6) ?
    C15 C16 H16A . . 120.1 ?
    C11 C16 H16A . . 120.1 ?
    C22 C21 C26 . . 117.9(5) ?
    C22 C21 P1 . . 117.2(4) ?
    C26 C21 P1 . . 124.4(3) ?
    C21 C22 C23 . . 121.0(5) ?
    C21 C22 H22A . . 119.5 ?
    C23 C22 H22A . . 119.5 ?
    C24 C23 C22 . . 120.1(5) ?
    C24 C23 H23A . . 120.0 ?
    C22 C23 H23A . . 120.0 ?
    C23 C24 C25 . . 119.3(5) ?
    C23 C24 H24A . . 120.4 ?
    C25 C24 H24A . . 120.4 ?
    C26 C25 C24 . . 120.8(5) ?
    C26 C25 H25A . . 119.6 ?
    C24 C25 H25A . . 119.6 ?
    C25 C26 C21 . . 120.9(4) ?
    C25 C26 H26A . . 119.5 ?
    C21 C26 H26A . . 119.5 ?
    C32 C31 C36 . . 117.5(4) ?
    C32 C31 P1 . . 119.0(4) ?
    C36 C31 P1 . . 123.3(4) ?
    C31 C32 C33 . . 121.6(5) ?
    C31 C32 H32A . . 119.2 ?
    C33 C32 H32A . . 119.2 ?
    C34 C33 C32 . . 119.8(5) ?
    C34 C33 H33A . . 120.1 ?
    C32 C33 H33A . . 120.1 ?
    C35 C34 C33 . . 119.2(5) ?
    C35 C34 H34A . . 120.4 ?
    C33 C34 H34A . . 120.4 ?
    C34 C35 C36 . . 120.9(5) ?
    C34 C35 H35A . . 119.5 ?
    C36 C35 H35A . . 119.5 ?
    C35 C36 C31 . . 120.8(5) ?
    C35 C36 H36A . . 119.6 ?
    C31 C36 H36A . . 119.6 ?
data_global
_journal_date_recd_electronic     2009-09-14
_journal_date_accepted     2009-09-18
_journal_name_full     'Acta Crystallographica, Section E'
_journal_year     2009
_journal_volume     65
_journal_issue     10
_journal_page_first     m1242
_journal_page_last     m1242
_journal_paper_category     QM
_journal_coeditor_code     WM2258
_publ_contact_author_name     'Wen, Ting Bin'
_publ_contact_author_address
;
Department of Chemisrty, College of Chemistry and Chemical Engineering,
Xiamen University, Xiamen 361005, Fujian, China
;
_publ_contact_author_email     chwtb@xmu.edu.cn
_publ_contact_author_fax     '86-592-2186085'
_publ_contact_author_phone     '86-592-2186295'
_publ_section_title
;
Dichlorido(\h^4^-cycloocta-1,5-diene)bis(triphenylphosphine)osmium(II)
;
loop_
    _publ_author_name
    _publ_author_address
    'Ye, Chen'
;
Department of Chemistry, College of Chemistry and Chemical Engineering,
Xiamen University, Xiamen 361005, Fujian, People's Republic of China
;
    'Wen, Ting Bin'
;
Department of Chemistry, College of Chemistry and Chemical Engineering,
Xiamen University, Xiamen 361005, Fujian, People's Republic of China
;
