# Supplementary material for: Dichlorido(η4-cyclo­octa-1,5-diene)bis­(triphenyl­phosphine)osmium(II)
Source: Acta Crystallogr Sect E Struct Rep Online. 2009 Sep 26;65(Pt 10):m1242. doi: 10.1107/S1600536809037817 (PMC2970349; doi:10.1107/S1600536809037817)
Supplement: Supplementary file 2 [file e-65-m1242-Isup2.hkl]

# 
# h,k,l, Fc-squared, Fo-squared, sigma(Fo-squared) and status flag 
# 
data_I
_shelx_title ' OsCOD in Fdd2' 
_shelx_refln_list_code          4 
_shelx_F_calc_maximum      703.90 
_exptl_crystal_F_000      3568.00 
_reflns_d_resolution_high  0.8109 
 
loop_ 
 _symmetry_equiv_pos_as_xyz 
 'x, y, z' 
 '-x, -y, z' 
 'x+1/4, -y+1/4, z+1/4' 
 '-x+1/4, y+1/4, z+1/4' 
 'x, y+1/2, z+1/2' 
 '-x, -y+1/2, z+1/2' 
 'x+1/4, -y+3/4, z+3/4' 
 '-x+1/4, y+3/4, z+3/4' 
 'x+1/2, y, z+1/2' 
 '-x+1/2, -y, z+1/2' 
 'x+3/4, -y+1/4, z+3/4' 
 '-x+3/4, y+1/4, z+3/4' 
 'x+1/2, y+1/2, z' 
 '-x+1/2, -y+1/2, z' 
 'x+3/4, -y+3/4, z+1/4' 
 '-x+3/4, y+3/4, z+1/4' 
 
_cell_length_a    39.6505 
_cell_length_b    10.4393 
_cell_length_c    17.6248 
_cell_angle_alpha  90.000 
_cell_angle_beta   90.000 
_cell_angle_gamma  90.000 
 
_shelx_F_squared_multiplier     1.000 
 
loop_ 
 _refln_index_h 
 _refln_index_k 
 _refln_index_l 
 _refln_F_squared_calc 
 _refln_F_squared_meas 
 _refln_F_squared_sigma 
 _refln_observed_status 
   1   1 -21    29706.50    33719.76   2117.47 o 
   3   1 -21    29021.31    32832.84   1864.88 o 
   5   1 -21    19210.90    20902.86   1739.13 o 
   7   1 -21    13745.36    16374.11   1645.03 o 
   9   1 -21     8552.09     8928.60   1477.54 o 
  11   1 -21    17429.99    19442.43   1662.41 o 
   1   3 -21     8986.83     7428.51   1649.00 o 
   3   3 -21    20708.11    21676.66   2118.31 o 
   5   3 -21     6945.71     7233.32   1688.35 o 
   0   0 -20    52171.00    57452.33   4475.34 o 
   4   0 -20    49699.34    56688.75   4525.07 o 
   8   0 -20    31504.80    36167.16   2340.07 o 
  12   0 -20    34561.46    36487.66   1990.62 o 
  16   0 -20    51222.25    52570.60   2604.30 o 
   2   2 -20    44249.73    46050.09   1893.48 o 
   4   2 -20     5410.80     5861.11   1415.00 o 
   6   2 -20    42087.02    45790.90   1885.48 o 
   8   2 -20      330.84     1658.97   1204.86 o 
  10   2 -20    36094.77    39100.54   1774.80 o 
  12   2 -20     5809.34     6961.15   1554.36 o 
  14   2 -20    27129.33    30085.68   1944.39 o 
  16   2 -20     6070.85     7969.49   1591.69 o 
   0   4 -20    36298.05    38638.22   4110.68 o 
   2   4 -20      973.94     3707.63   2298.15 o 
   4   4 -20    30682.58    31000.96   2908.72 o 
   6   4 -20     4213.97     6755.70   2062.75 o 
   8   4 -20    39329.89    40598.02   2518.70 o 
  10   4 -20     2113.51     2887.82   1683.87 o 
   1   1 -19    17474.62    18867.68   1352.28 o 
   3   1 -19    28267.08    30125.87   1883.18 o 
   5   1 -19    22190.89    22075.22   1687.34 o 
   7   1 -19    19081.95    20105.83   1431.65 o 
   9   1 -19    30332.22    31564.08   1632.54 o 
  11   1 -19    15567.52    15926.47   1456.18 o 
  13   1 -19    39252.20    41891.64   1605.02 o 
  15   1 -19    14456.10    16691.16   1256.21 o 
  17   1 -19    29718.23    30568.04   1486.05 o 
  19   1 -19    21590.76    20400.39   1374.84 o 
  21   1 -19    19225.49    21329.76   1570.45 o 
  23   1 -19    22077.45    23149.50   1661.72 o 
   1   3 -19    44023.89    42768.41   2052.40 o 
   3   3 -19    17944.04    17708.68   1654.37 o 
   5   3 -19    40245.45    39772.32   2373.34 o 
   7   3 -19    13149.78    14330.25   1565.82 o 
   9   3 -19    25652.49    27884.50   1571.09 o 
  11   3 -19    34662.76    36010.23   1889.80 o 
  13   3 -19    12274.00    13020.54   1601.34 o 
  15   3 -19    39795.73    43156.70   2209.34 o 
  17   3 -19    15374.57    16266.73   1707.67 o 
  19   3 -19    10445.86    13795.86   1693.19 o 
   1   5 -19    18418.41    21320.81   2559.27 o 
   3   5 -19    10454.84    10235.87   2307.68 o 
   5   5 -19    12074.83    14256.22   2815.60 o 
   7   5 -19    34955.40    36716.47   3012.38 o 
   9   5 -19    12475.12    14646.04   2601.72 o 
  11   5 -19    36042.19    37471.43   3023.26 o 
  13   5 -19     7448.72     6707.76   2324.57 o 
   2   0 -18    20626.29    22737.16   2301.12 o 
   6   0 -18    30101.59    31831.70   2013.71 o 
  10   0 -18    76462.35    74464.41   2576.23 o 
  14   0 -18    56644.27    59358.11   2408.53 o 
  18   0 -18    46338.87    49219.72   2301.23 o 
  22   0 -18    74666.45    81730.77   3433.29 o 
  26   0 -18    37743.44    41204.08   4205.72 o 
   0   2 -18    34563.38    38431.73   2583.29 o 
   2   2 -18     2195.11     1898.05   1097.81 o 
   4   2 -18    68701.74    68811.31   1884.99 o 
   6   2 -18     3013.32     3415.69   1096.16 o 
   8   2 -18    77351.81    79530.18   2055.03 o 
  10   2 -18     3540.45     5309.08   1239.43 o 
  12   2 -18    60169.87    62498.73   2159.40 o 
  14   2 -18    29726.79    28312.05   1596.89 o 
  16   2 -18    44003.44    45616.66   1785.85 o 
  18   2 -18     1519.52     2090.86   1279.32 o 
  20   2 -18    25523.90    28371.18   1636.73 o 
  22   2 -18     1402.60     2858.97   1283.17 o 
  24   2 -18    29582.40    29929.93   1924.35 o 
  26   2 -18     4366.40     5554.31   1581.43 o 
   2   4 -18    69898.47    72011.45   3285.06 o 
   4   4 -18     1769.02     3016.52   1953.52 o 
   6   4 -18    56910.61    61401.19   2588.94 o 
   8   4 -18     1882.14     1538.62   1342.21 o 
  10   4 -18    60867.11    60818.64   2116.51 o 
  12   4 -18     2052.70     2811.28   1370.49 o 
  14   4 -18    44178.34    45169.19   1830.67 o 
  16   4 -18      282.08      276.99   1379.28 o 
  18   4 -18    37408.79    37623.65   1953.42 o 
  20   4 -18      504.23     1446.33   1654.19 o 
  22   4 -18    19240.40    20776.29   2079.14 o 
   0   6 -18    45645.07    46486.09   4455.45 o 
   2   6 -18     7666.17     7570.67   2098.20 o 
   4   6 -18    15792.40    17727.80   2495.85 o 
   6   6 -18      441.14      614.19   2058.27 o 
   8   6 -18    27859.29    30408.48   2917.39 o 
  10   6 -18      873.63      283.76   2180.53 o 
  12   6 -18    32556.12    36137.29   2948.19 o 
  14   6 -18     2996.96     5355.00   2167.33 o 
   1   1 -17    11081.10    10209.08   1352.78 o 
   3   1 -17    11185.64    11669.51   1092.40 o 
   5   1 -17    21378.71    23478.01   1368.93 o 
   7   1 -17    27269.35    26902.84   1431.13 o 
   9   1 -17    42035.04    43356.41   1383.44 o 
  11   1 -17    45811.84    46753.59   1424.52 o 
  13   1 -17    41114.67    41282.57   1375.60 o 
  15   1 -17    54963.98    56581.07   1613.59 o 
  17   1 -17    28186.59    30972.74   1533.51 o 
  19   1 -17    19931.97    21621.25   1405.55 o 
  21   1 -17    26333.76    27911.03   1489.56 o 
  23   1 -17    23692.07    24494.29   1736.92 o 
  25   1 -17    32025.95    35465.98   2201.80 o 
  27   1 -17    17741.94    21078.89   1998.72 o 
  29   1 -17    22901.17    27508.24   2933.90 o 
   1   3 -17    59630.28    62826.96   2009.17 o 
   3   3 -17    89432.60    89047.98   2004.57 o 
   5   3 -17    39651.61    39951.14   1594.15 o 
   7   3 -17    34634.36    37875.17   2176.49 o 
   9   3 -17    31524.81    32628.15   1719.25 o 
  11   3 -17    16711.92    17220.30   1379.13 o 
  13   3 -17    48392.27    50889.26   1933.48 o 
  15   3 -17     8154.70     9527.42   1391.69 o 
  17   3 -17    31430.73    32766.20   1594.83 o 
  19   3 -17    29491.71    30586.37   1587.09 o 
  21   3 -17     9674.75    12144.33   1331.87 o 
  23   3 -17    20051.90    20054.61   1708.15 o 
  25   3 -17     3361.65     4085.24   1480.95 o 
  27   3 -17    13042.33    13112.64   1714.15 o 
   1   5 -17    36254.25    40618.02   3052.07 o 
   3   5 -17    33476.56    33516.47   2524.17 o 
   5   5 -17    16634.62    21273.43   2386.04 o 
   7   5 -17    17229.16    17316.24   2140.70 o 
   9   5 -17    20800.09    23021.09   1832.48 o 
  11   5 -17    20697.93    23387.99   1922.04 o 
  13   5 -17    23408.30    25235.37   1960.65 o 
  15   5 -17    17917.40    18519.00   1862.92 o 
  17   5 -17    28873.61    30609.59   1791.99 o 
  19   5 -17    24989.06    26909.67   2115.50 o 
  21   5 -17    27279.56    31192.58   2238.97 o 
  23   5 -17    28148.60    30659.82   2311.48 o 
   1   7 -17    13025.42    11515.57   2366.52 o 
   3   7 -17     6602.87     7185.07   1977.63 o 
   5   7 -17    16619.40    15920.58   2431.19 o 
   7   7 -17    29362.67    34796.61   2716.24 o 
   9   7 -17    15697.61    16458.60   2456.53 o 
  11   7 -17    21925.60    24010.73   2606.60 o 
  13   7 -17    11257.26    13057.54   2423.47 o 
   0   0 -16    10256.74     9493.30   1812.76 o 
   4   0 -16    37186.57    36136.23   1799.74 o 
   8   0 -16    79839.45    82009.39   2408.73 o 
  12   0 -16    63958.23    64771.38   2258.09 o 
  16   0 -16    94165.05    94556.48   2678.95 o 
  20   0 -16    46522.74    49007.45   2210.92 o 
  24   0 -16    91098.01    93540.17   3397.56 o 
  28   0 -16    85120.56    84571.80   5288.64 o 
  32   0 -16    37949.64    38684.63   4583.63 o 
   2   2 -16    82017.44    82352.13   1876.33 o 
   4   2 -16     6622.75     6591.43   1025.23 o 
   6   2 -16    74371.77    79933.98   1883.81 o 
   8   2 -16      193.83      498.00   1027.34 o 
  10   2 -16   116317.95   114763.68   2012.22 o 
  12   2 -16    13878.04    14436.08   1119.81 o 
  14   2 -16    55301.81    58134.66   2206.67 o 
  16   2 -16     3879.08     4614.06   1138.65 o 
  18   2 -16    36844.96    37211.21   1596.70 o 
  20   2 -16     2933.64     2963.87    997.86 o 
  22   2 -16    51566.98    54059.61   1800.42 o 
  24   2 -16     7916.31     8651.31   1238.47 o 
  26   2 -16    38222.66    40231.02   1944.73 o 
  28   2 -16     1123.20     1650.81   1621.05 o 
  30   2 -16    38722.42    44965.38   2446.27 o 
  32   2 -16     6750.05     7605.49   2458.43 o 
   0   4 -16   121489.59   127059.93   5383.67 o 
   2   4 -16     3759.50     5323.54   1826.29 o 
   4   4 -16    94940.88    91789.08   2217.32 o 
   6   4 -16     2590.75     2416.96   1132.02 o 
   8   4 -16    59859.52    59294.25   1941.51 o 
  10   4 -16     3021.86     4257.99   1214.18 o 
  12   4 -16    64572.20    64551.69   2666.34 o 
  14   4 -16     6885.43     6790.41   1361.55 o 
  16   4 -16    54044.43    54818.35   1822.23 o 
  18   4 -16      510.98     1700.80   1282.10 o 
  20   4 -16    53125.84    52465.03   2417.86 o 
  22   4 -16     1112.94     2745.52   1439.55 o 
  24   4 -16    20648.48    22240.30   1745.82 o 
  26   4 -16     2291.38     1758.22   1460.87 o 
  28   4 -16    24120.09    24035.89   1841.25 o 
   2   6 -16    36910.57    36562.65   2586.40 o 
   4   6 -16     1205.67     1819.79   1971.36 o 
   6   6 -16    34900.23    38584.76   2570.69 o 
   8   6 -16      549.28     1467.27   1834.07 o 
  10   6 -16    30314.45    29769.56   1947.14 o 
  12   6 -16       90.51      895.09   1508.84 o 
  14   6 -16    57052.25    57149.63   2591.03 o 
  16   6 -16     1204.05     2750.68   1605.21 o 
  18   6 -16    61237.27    64996.88   2661.35 o 
  20   6 -16      114.63     1563.79   1398.26 o 
  22   6 -16    45316.59    47102.51   2458.92 o 
  24   6 -16     3036.00     4563.30   1841.87 o 
   0   8 -16    40558.09    42536.73   4278.65 o 
   2   8 -16     2566.59     4324.99   2112.81 o 
   4   8 -16    30303.94    34535.17   2905.80 o 
   6   8 -16     2473.88     3290.33   2019.90 o 
   8   8 -16    48287.05    46027.20   3173.08 o 
  10   8 -16     3646.16     5134.00   2325.35 o 
  12   8 -16    40965.76    44646.04   3049.71 o 
   1   1 -15    26537.54    25984.79   1280.33 o 
   3   1 -15    51209.17    50401.20   1501.48 o 
   5   1 -15    37439.17    37416.27   1188.19 o 
   7   1 -15    50076.29    50733.48   1211.01 o 
   9   1 -15    23142.79    23856.62   1177.33 o 
  11   1 -15    73410.81    73656.42   1614.33 o 
  13   1 -15    11787.40    13143.15   1042.86 o 
  15   1 -15    42315.29    44054.02   1394.21 o 
  17   1 -15    28654.91    29178.32   1382.46 o 
  19   1 -15    32479.85    32886.56   1439.27 o 
  21   1 -15    26899.53    28961.98   1400.78 o 
  23   1 -15    57687.72    59912.02   1749.59 o 
  25   1 -15    35726.01    35230.04   2018.24 o 
  27   1 -15    28214.27    30334.27   2042.26 o 
  29   1 -15    47845.30    51628.43   2313.46 o 
  31   1 -15    13599.29    15172.84   2467.61 o 
  33   1 -15    27959.95    30522.62   2941.85 o 
  35   1 -15     5700.98    11047.84   2435.28 o 
   1   3 -15    87304.58    87210.95   1594.95 o 
   3   3 -15    45353.82    45832.85   1265.74 o 
   5   3 -15    55759.41    56841.15   1594.78 o 
   7   3 -15    21100.61    21670.40   1365.49 o 
   9   3 -15    32747.15    33944.05   1588.06 o 
  11   3 -15    48386.20    48339.02   1730.13 o 
  13   3 -15    23947.60    24005.56   1336.33 o 
  15   3 -15    40356.92    41256.50   1563.80 o 
  17   3 -15    34495.88    36126.32   1498.16 o 
  19   3 -15    32086.76    35647.12   1523.39 o 
  21   3 -15    48617.11    49597.23   1698.64 o 
  23   3 -15    19957.81    20212.81   1561.00 o 
  25   3 -15    23597.39    25046.97   1721.37 o 
  27   3 -15    13390.67    13023.10   1563.62 o 
  29   3 -15    14790.94    14415.98   1618.70 o 
  31   3 -15    22858.87    23192.65   2025.66 o 
  33   3 -15    15600.53    17547.44   2034.45 o 
   1   5 -15    50144.53    47207.05   3669.78 o 
   3   5 -15    32843.96    29746.79   2316.62 o 
   5   5 -15    49179.77    49785.63   2401.94 o 
   7   5 -15    19797.94    19460.05   1651.18 o 
   9   5 -15    35903.86    39382.70   2000.06 o 
  11   5 -15     5573.41     6576.29   1438.85 o 
  13   5 -15    41110.37    43525.29   2147.58 o 
  15   5 -15    18963.48    20120.94   1811.66 o 
  17   5 -15    45756.08    47909.42   2268.20 o 
  19   5 -15    45279.90    47187.05   1982.82 o 
  21   5 -15    42437.09    47167.56   2298.78 o 
  23   5 -15    26689.01    27577.12   2049.00 o 
  25   5 -15    21439.45    21291.83   1957.52 o 
  27   5 -15    14075.56    16788.28   1949.11 o 
  29   5 -15     2949.66     3176.28   1885.56 o 
   1   7 -15    28345.26    29737.23   2656.47 o 
   3   7 -15    26919.63    26351.27   2415.94 o 
   5   7 -15    20354.56    19885.09   2423.47 o 
   7   7 -15    11737.37    13054.22   1999.45 o 
   9   7 -15    28561.45    27796.52   2483.26 o 
  11   7 -15     9466.21    10871.88   1726.06 o 
  13   7 -15    39761.94    41691.83   2176.48 o 
  15   7 -15    12327.80    14728.90   1783.91 o 
  17   7 -15    35034.08    37800.85   2162.14 o 
  19   7 -15    26858.81    28061.46   2093.69 o 
  21   7 -15    22899.96    23524.86   2120.44 o 
  23   7 -15    32759.36    35967.45   3005.02 o 
   1   9 -15    29696.98    28663.54   2829.89 o 
   3   9 -15    17276.28    18582.82   2350.01 o 
   5   9 -15    26960.62    29925.00   2755.18 o 
   7   9 -15    31686.40    34186.43   2721.26 o 
   9   9 -15    15731.06    16448.58   2566.02 o 
   2   0 -14   140101.73   137237.11   2330.88 o 
   6   0 -14    91148.63    91183.41   2304.69 o 
  10   0 -14   140817.88   140083.75   2775.62 o 
  14   0 -14    87773.48    86238.45   2363.59 o 
  18   0 -14    42460.34    42423.07   1902.84 o 
  22   0 -14    64981.12    66206.45   2679.36 o 
  26   0 -14    94514.68    99817.31   3992.45 o 
  30   0 -14    91213.54    95487.21   5365.99 o 
  34   0 -14    29046.43    36090.04   4316.22 o 
   0   2 -14    77059.68    77508.08   2027.39 o 
   2   2 -14     7220.78     6621.29    841.78 o 
   4   2 -14    97187.01    96017.41   1852.93 o 
   6   2 -14    14423.98    13791.15   1112.34 o 
   8   2 -14   104403.88   102451.70   1742.28 o 
  10   2 -14    14552.89    15493.12   1040.34 o 
  12   2 -14    83670.01    80883.18   1788.32 o 
  14   2 -14     7780.23     8388.25    935.80 o 
  16   2 -14    66035.83    66401.75   1527.13 o 
  18   2 -14     4555.19     5553.06    915.87 o 
  20   2 -14    65626.18    64403.46   1700.77 o 
  22   2 -14     4074.20     4757.41   1068.72 o 
  24   2 -14    70858.73    71019.91   2140.15 o 
  26   2 -14     1105.99     1428.92   1285.91 o 
  28   2 -14    68237.11    70990.70   2554.80 o 
  30   2 -14     5258.81     5217.88   1593.97 o 
  32   2 -14    48115.12    44387.28   2278.39 o 
  34   2 -14     9898.96    10289.77   2454.72 o 
  36   2 -14    32238.29    32138.01   3068.59 o 
   2   4 -14    92169.47    90030.49   1815.07 o 
   4   4 -14     2226.08     3125.33   1234.93 o 
   6   4 -14    59298.19    59442.64   1779.96 o 
   8   4 -14    10239.01    10291.00   1172.75 o 
  10   4 -14    70332.91    69395.02   1952.44 o 
  12   4 -14     6348.92     6708.91   1127.42 o 
  14   4 -14    77119.00    74551.26   2024.60 o 
  16   4 -14     4442.51     4946.56   1236.77 o 
  18   4 -14   103760.70   103896.09   2100.78 o 
  20   4 -14     1913.65     2853.52   1080.86 o 
  22   4 -14    75348.86    75267.65   2186.87 o 
  24   4 -14     1753.75     1930.21   1292.43 o 
  26   4 -14    36883.13    37396.96   1827.73 o 
  28   4 -14     2726.33     3378.86   1390.44 o 
  30   4 -14    26625.86    25079.65   1754.94 o 
  32   4 -14     3305.13     4248.42   1741.67 o 
  34   4 -14    48643.22    50530.14   2643.36 o 
   0   6 -14   134764.67   132585.03   5379.25 o 
   2   6 -14     5318.61     4500.93   1863.35 o 
   4   6 -14    62227.54    64474.73   2985.61 o 
   6   6 -14      383.28     1120.57   1329.16 o 
   8   6 -14    52001.30    51413.03   2081.21 o 
  10   6 -14      788.46     1736.01   1419.41 o 
  12   6 -14    52303.87    54426.29   2219.18 o 
  14   6 -14     1510.21     2360.15   1402.74 o 
  16   6 -14    70027.30    70147.00   2681.10 o 
  18   6 -14     1275.82     2388.14   1492.70 o 
  20   6 -14    77233.91    81347.32   2668.49 o 
  22   6 -14        0.81     2555.91   1568.92 o 
  24   6 -14    46592.17    47867.50   2802.04 o 
  26   6 -14     4274.44     7883.23   3155.94 o 
  28   6 -14    26440.68    28452.12   3955.98 o 
   2   8 -14    48301.07    50753.10   2854.94 o 
   4   8 -14     2598.81     4307.01   1943.28 o 
   6   8 -14    61839.71    65634.15   5045.53 o 
   8   8 -14     4374.02     5788.92   2125.03 o 
  10   8 -14    44460.41    47146.52   2807.82 o 
  12   8 -14     2814.31     3381.16   1893.71 o 
  14   8 -14    39748.63    41633.65   2241.20 o 
  16   8 -14     5796.12     6524.84   1798.53 o 
  18   8 -14    38300.54    42311.73   2754.32 o 
  20   8 -14      335.12     3211.53   2016.93 o 
   1   1 -13    68866.65    65998.52   1476.12 o 
   3   1 -13    56314.86    55501.97   1280.49 o 
   5   1 -13    90353.08    86644.73   1408.01 o 
   7   1 -13    58212.18    57321.89   1226.39 o 
   9   1 -13   152013.50   145655.61   1936.85 o 
  11   1 -13    52333.31    51095.91   1311.25 o 
  13   1 -13    48712.36    47765.60   1298.45 o 
  15   1 -13    33691.89    33598.70   1211.40 o 
  17   1 -13    38494.81    38656.02   1365.11 o 
  19   1 -13     9191.40     9784.13   1033.84 o 
  21   1 -13    21289.26    21880.61   1206.34 o 
  23   1 -13    49966.25    50596.46   1535.43 o 
  25   1 -13    31654.42    32094.33   1529.46 o 
  27   1 -13    27395.41    28141.25   1886.57 o 
  29   1 -13    45694.43    46193.74   2192.60 o 
  31   1 -13    44416.77    44805.49   2386.07 o 
  33   1 -13    14187.34    14520.02   2554.43 o 
  35   1 -13    38932.21    36432.32   3380.26 o 
  37   1 -13     8990.56    12252.30   2665.91 o 
  39   1 -13    23347.84    27992.70   4536.12 o 
   1   3 -13    32081.58    31464.40   1042.53 o 
   3   3 -13    82390.16    78910.56   1389.63 o 
   5   3 -13    26708.98    26532.06    975.26 o 
   7   3 -13    34402.05    33171.34   1650.79 o 
   9   3 -13    14383.80    12516.17   1198.21 o 
  11   3 -13    25895.20    25480.53   1405.11 o 
  13   3 -13    37743.71    37911.09   1376.79 o 
  15   3 -13    38238.30    38515.15   1263.89 o 
  17   3 -13    73616.88    72002.60   2144.47 o 
  19   3 -13    93801.68    92099.00   1918.09 o 
  21   3 -13    67088.24    64684.71   1707.84 o 
  23   3 -13    80811.40    80690.18   1858.16 o 
  25   3 -13    51985.49    52424.77   1911.24 o 
  27   3 -13    29834.41    31751.63   1686.12 o 
  29   3 -13    27460.18    28473.79   1965.48 o 
  31   3 -13    13682.73    15615.91   1779.19 o 
  33   3 -13    16517.15    18487.51   1940.15 o 
  35   3 -13    24656.67    26939.84   2165.98 o 
  37   3 -13    20191.53    21072.80   2737.17 o 
   1   5 -13    84499.14    81265.63   1717.55 o 
   3   5 -13    92581.30    92703.77   2293.54 o 
   5   5 -13    21586.05    20898.78   1486.86 o 
   7   5 -13    44814.71    46022.81   1927.72 o 
   9   5 -13     7792.22     9505.78   1421.20 o 
  11   5 -13    37202.62    36993.30   1785.19 o 
  13   5 -13    23195.93    23956.25   1708.59 o 
  15   5 -13    31583.34    31825.50   1879.35 o 
  17   5 -13    42830.16    42839.23   2046.61 o 
  19   5 -13    71720.34    70148.15   2395.06 o 
  21   5 -13    53933.01    55145.52   3022.24 o 
  23   5 -13    40518.62    43576.21   2618.63 o 
  25   5 -13    19622.17    20314.55   1839.77 o 
  27   5 -13    12598.89    13629.95   1767.18 o 
  29   5 -13    21731.27    19886.96   2781.34 o 
  31   5 -13     4831.11     4650.55   2208.31 o 
  33   5 -13    21955.44    23869.22   2835.07 o 
   1   7 -13    67204.70    61671.65   2833.99 o 
   3   7 -13    25898.37    27488.76   2141.37 o 
   5   7 -13    43717.57    44316.30   2852.06 o 
   7   7 -13    55734.55    58580.56   2225.67 o 
   9   7 -13    17059.81    16041.93   1554.70 o 
  11   7 -13    41472.03    45217.01   2107.38 o 
  13   7 -13    26817.44    28855.60   1910.25 o 
  15   7 -13    68604.97    75274.09   3200.14 o 
  17   7 -13    16886.56    17217.28   2122.08 o 
  19   7 -13    35400.56    34078.89   3304.02 o 
  21   7 -13    22615.30    23300.87   2317.17 o 
  23   7 -13    11343.04    12902.33   2188.84 o 
  25   7 -13    26265.88    27404.56   3989.13 o 
  27   7 -13    15430.86    14634.92   3460.93 o 
   1   9 -13    14600.49    15421.81   2350.35 o 
   3   9 -13    13746.57    12986.96   2189.72 o 
   5   9 -13    24400.01    25147.94   2545.65 o 
   7   9 -13    19843.36    21216.20   3895.20 o 
   9   9 -13    35716.93    36941.75   2701.37 o 
  11   9 -13    26076.03    29318.30   2671.94 o 
  13   9 -13    24599.39    27384.67   3522.81 o 
  15   9 -13    20720.18    21035.21   3155.94 o 
  17   9 -13    15718.16    13932.13   3032.18 o 
  19   9 -13    15575.65    16944.42   3071.96 o 
   0   0 -12   176430.75   166280.17   3065.27 o 
   4   0 -12   183611.20   175301.33   2388.76 o 
   8   0 -12   361852.06   348009.16   4372.53 o 
  12   0 -12   160495.73   154353.00   2690.11 o 
  16   0 -12    53003.36    52027.24   2041.32 o 
  20   0 -12    15653.29    14865.34   1624.86 o 
  24   0 -12    42449.23    44847.15   3957.09 o 
  28   0 -12    69632.35    70954.55   2670.14 o 
  32   0 -12   101482.73    97440.88   5388.09 o 
  36   0 -12    41674.67    44417.49   4508.49 o 
  40   0 -12    44301.86    44894.86   4614.57 o 
   2   2 -12    74634.28    71442.02   1297.53 o 
   4   2 -12    34741.18    32735.52   1052.75 o 
   6   2 -12    85308.54    83311.98   1476.64 o 
   8   2 -12    40901.67    40719.16   1183.77 o 
  10   2 -12   156200.17   151041.97   1934.94 o 
  12   2 -12     4023.54     4186.29    852.23 o 
  14   2 -12   128185.79   123329.42   1971.96 o 
  16   2 -12     1830.17     2827.03   1077.15 o 
  18   2 -12    77140.15    77657.36   1960.52 o 
  20   2 -12     7402.95     7251.17   1195.96 o 
  22   2 -12    78538.23    79705.25   2015.12 o 
  24   2 -12     1697.07     1946.21   1099.66 o 
  26   2 -12    99017.96    99881.23   2283.70 o 
  28   2 -12     7389.28     7295.55   1475.85 o 
  30   2 -12    92629.09    92403.95   2683.75 o 
  32   2 -12     8107.56     8640.27   1635.25 o 
  34   2 -12    54918.43    53825.58   2394.54 o 
  36   2 -12     5763.77     4808.21   2265.39 o 
  38   2 -12    28235.63    29915.77   2778.10 o 
  40   2 -12     2172.98     2244.67   2416.22 o 
   0   4 -12    93308.62    97052.45   3155.94 o 
   2   4 -12     2304.17     2129.96    851.38 o 
   4   4 -12    76556.06    74530.23   1988.53 o 
   6   4 -12     1044.29      535.28   1132.61 o 
   8   4 -12    32073.64    32050.03   1410.53 o 
  10   4 -12     6702.20     6909.27   1128.49 o 
  12   4 -12    82523.09    79442.77   1902.38 o 
  14   4 -12    11571.00    11163.10   1190.77 o 
  16   4 -12   130830.36   124579.97   2209.57 o 
  18   4 -12     8777.41     9258.19   1062.52 o 
  20   4 -12   153004.16   150938.84   3104.61 o 
  22   4 -12     1945.09     2644.92   1408.81 o 
  24   4 -12    64281.38    63092.75   2319.06 o 
  26   4 -12      210.44      277.15   1464.12 o 
  28   4 -12    44605.79    46847.70   2147.46 o 
  30   4 -12     1192.33     1009.12   1862.79 o 
  32   4 -12    50459.36    48455.77   3200.06 o 
  34   4 -12     3278.66     4095.30   2118.19 o 
  36   4 -12    53134.22    55147.00   4339.42 o 
   2   6 -12   130328.50   128465.63   3306.78 o 
   4   6 -12     7395.62     7315.90   1272.78 o 
   6   6 -12   124283.28   125069.95   2636.42 o 
   8   6 -12     2398.41     3837.44   1247.05 o 
  10   6 -12    94604.54    95509.68   2467.89 o 
  12   6 -12      970.04     1799.58   1590.15 o 
  14   6 -12    69487.02    71169.16   2776.18 o 
  16   6 -12     6297.01     8061.47   1811.15 o 
  18   6 -12    60550.91    60408.98   2717.63 o 
  20   6 -12      322.32      978.89   1698.69 o 
  22   6 -12    52908.20    50850.46   2725.93 o 
  24   6 -12     8427.91     7468.81   1893.20 o 
  26   6 -12    17263.88    16926.73   3295.18 o 
  28   6 -12     1252.70     3379.16   3102.90 o 
  30   6 -12    27308.07    29294.15   4112.89 o 
  32   6 -12      178.61     4667.62   3421.15 o 
   0   8 -12    30432.50    27629.98   3195.73 o 
   2   8 -12     1402.25     1518.38   1596.58 o 
   4   8 -12    39476.88    40312.25   2453.23 o 
   6   8 -12     3049.07     2095.80   1827.30 o 
   8   8 -12    93964.04    95482.79   4572.58 o 
  10   8 -12     5592.17     7569.40   2696.26 o 
  12   8 -12    86808.49    82465.63   4488.60 o 
  14   8 -12     6806.40     9140.75   2663.10 o 
  16   8 -12    60878.82    59814.87   3911.78 o 
  18   8 -12     6966.55     7282.10   2583.54 o 
  20   8 -12    33520.22    32054.50   3312.86 o 
  22   8 -12      829.50       11.05   2318.34 o 
   2  10 -12    11122.57    15460.42   2540.45 o 
   4  10 -12      280.62     1294.78   1936.70 o 
   6  10 -12    49306.80    55054.41   3097.07 o 
   8  10 -12     1257.44     2671.94   2570.28 o 
  10  10 -12    62251.53    63538.80   4415.67 o 
  12  10 -12     9855.37    12650.30   3018.92 o 
  14  10 -12    33915.89    36282.31   3646.57 o 
   1   1 -11    96380.22    96701.60   1488.58 o 
   3   1 -11    89402.05    85062.70   1765.41 o 
   5   1 -11   153906.47   156053.27   2454.81 o 
   7   1 -11    73827.13    67286.45   1807.23 o 
   9   1 -11   159612.64   152630.64   2238.52 o 
  11   1 -11   124003.93   118882.30   2079.39 o 
  13   1 -11    35790.88    34509.15   1215.49 o 
  15   1 -11    35525.78    35392.60   1270.01 o 
  17   1 -11    41943.79    41918.54   1500.14 o 
  19   1 -11    10333.01    10283.08   1133.66 o 
  21   1 -11    54148.49    54482.49   1671.59 o 
  23   1 -11    64531.43    65876.88   2137.39 o 
  25   1 -11    44810.31    44882.03   1932.65 o 
  27   1 -11    47895.03    48547.34   1947.46 o 
  29   1 -11    51540.51    51868.01   2283.57 o 
  31   1 -11    52395.27    52172.95   2130.37 o 
  33   1 -11    22215.96    24166.43   1737.64 o 
  35   1 -11    36127.21    35662.36   2682.12 o 
  37   1 -11    17092.68    20629.17   2556.79 o 
  39   1 -11    15103.58    13561.94   2406.66 o 
  41   1 -11    27826.52    31765.39   3076.91 o 
   1   3 -11    28441.23    27460.60   1056.59 o 
   3   3 -11    38203.64    39136.41   1020.36 o 
   5   3 -11    37535.71    37850.22   1045.32 o 
   7   3 -11    37142.60    38582.88   1507.56 o 
   9   3 -11    33807.18    32830.76   1330.05 o 
  11   3 -11    55128.60    52229.01   1382.88 o 
  13   3 -11    54099.89    49917.98   1552.97 o 
  15   3 -11    63784.64    62202.05   1513.07 o 
  17   3 -11    89867.04    86617.54   2312.38 o 
  19   3 -11    82156.20    80481.03   2508.88 o 
  21   3 -11    69366.48    68226.94   1788.09 o 
  23   3 -11    61907.95    59204.78   1727.14 o 
  25   3 -11    36596.94    36807.48   2296.51 o 
  27   3 -11    41427.39    39021.04   1995.43 o 
  29   3 -11    45140.85    47190.37   2791.18 o 
  31   3 -11    29943.67    28294.64   2505.82 o 
  33   3 -11    43443.42    42582.65   4017.86 o 
  35   3 -11    29211.21    32552.33   2862.52 o 
  37   3 -11    27008.55    25826.47   2821.65 o 
  39   3 -11    15366.19    19725.47   2715.87 o 
   1   5 -11   118353.34   114726.26   2771.41 o 
   3   5 -11    62385.67    61223.80   1962.44 o 
   5   5 -11    66823.63    65163.07   1934.88 o 
   7   5 -11    40928.46    40577.23   2197.92 o 
   9   5 -11    15505.12    13856.43   1403.57 o 
  11   5 -11    49727.41    50462.10   3741.60 o 
  13   5 -11    43077.73    45371.95   2281.24 o 
  15   5 -11    88385.03    90797.45   2878.37 o 
  17   5 -11    50087.69    47834.75   2608.96 o 
  19   5 -11    57430.35    56727.38   2515.83 o 
  21   5 -11    45414.53    46371.11   1886.03 o 
  23   5 -11    16458.95    17117.80   1585.52 o 
  25   5 -11    25446.10    24060.87   1774.86 o 
  27   5 -11     7040.70     6630.42   2099.89 o 
  29   5 -11    11351.12    11366.41   2140.42 o 
  31   5 -11    25315.72    22916.42   2473.44 o 
  33   5 -11    34419.67    35948.46   5122.88 o 
  35   5 -11    24385.95    27259.24   2706.27 o 
  37   5 -11    33538.82    35125.68   4378.10 o 
   1   7 -11    66127.95    68029.85   2818.39 o 
   3   7 -11    68963.06    67933.69   2740.66 o 
   5   7 -11    45333.69    45373.67   2482.66 o 
   7   7 -11    48269.84    41568.74   3189.09 o 
   9   7 -11    58822.44    56723.02   3536.07 o 
  11   7 -11    36795.35    39970.88   3171.41 o 
  15   7 -11    39710.30    41840.58   3206.78 o 
  17   7 -11    25477.62    28399.08   2968.09 o 
  19   7 -11    47307.83    49604.46   3390.21 o 
  21   7 -11    33448.39    34733.07   3071.96 o 
  23   7 -11    25884.35    23965.73   2793.50 o 
   1   9 -11     5688.77     6197.05   1952.39 o 
   3   9 -11     9477.00     9914.50   2065.88 o 
   5   9 -11    18742.14    17713.51   2897.37 o 
   7   9 -11    45018.90    44512.52   3670.89 o 
   9   9 -11    33095.91    33429.14   3268.66 o 
  11   9 -11    23957.74    23660.74   3105.11 o 
  13   9 -11    46465.85    47657.41   3741.61 o 
  15   9 -11    27553.74    28967.06   3266.45 o 
  17   9 -11    11832.75    11333.11   2713.94 o 
  19   9 -11    27103.13    29079.78   3147.10 o 
   1  11 -11    20821.92    22054.59   3568.12 o 
   3  11 -11    26244.93    26579.80   2607.40 o 
   5  11 -11    14483.79    18356.63   3396.84 o 
   2   0 -10   156831.80   142671.67   3531.65 o 
   6   0 -10   302904.34   294239.38   3864.98 o 
  10   0 -10   339695.38   324053.38   4256.36 o 
  14   0 -10   142107.31   138571.69   4798.01 o 
  18   0 -10    36606.74    35432.88   2082.04 o 
  22   0 -10    69967.98    65519.00   3876.42 o 
  26   0 -10   118414.62   113452.66   5045.53 o 
  30   0 -10   138608.98   138569.83   5697.50 o 
  34   0 -10    62591.78    58975.05   4493.02 o 
  38   0 -10    52807.89    59145.23   4722.87 o 
  42   0 -10    54107.21    52678.64   5036.69 o 
   0   2 -10    90241.04    85539.32   4382.52 o 
   2   2 -10    14537.67    13689.07    849.01 o 
   4   2 -10   101085.73    97987.81   1523.67 o 
   6   2 -10    23076.57    22177.19   1091.27 o 
   8   2 -10   180427.27   174588.64   2260.10 o 
  10   2 -10     7061.03     7556.06    918.69 o 
  12   2 -10   189632.92   178806.70   3494.47 o 
  14   2 -10     2778.29     3421.70    889.06 o 
  16   2 -10   106366.59   105398.07   1659.72 o 
  18   2 -10     2808.73     2728.89    884.48 o 
  20   2 -10   115165.32   112988.56   1964.25 o 
  22   2 -10    20306.40    19471.18   1127.78 o 
  24   2 -10    88002.15    88454.24   2016.99 o 
  26   2 -10      297.38      874.68   1684.34 o 
  28   2 -10   111605.64   109913.21   3501.08 o 
  30   2 -10    25553.75    26253.29   2315.13 o 
  32   2 -10   104017.03   108688.64   4052.12 o 
  34   2 -10    23219.49    27453.55   2545.48 o 
  36   2 -10    41105.03    43505.74   4174.78 o 
  38   2 -10      609.88     1094.01   2015.62 o 
  40   2 -10    30687.29    30341.59   2929.42 o 
  42   2 -10     2066.49     3129.04   2295.32 o 
   2   4 -10   132969.88   127900.08   1967.45 o 
   4   4 -10      922.88     1433.60    785.90 o 
   6   4 -10    62135.51    58518.90   1226.03 o 
   8   4 -10     5374.65     5531.81    598.73 o 
  10   4 -10    76564.76    73879.03   2337.73 o 
  12   4 -10    35558.15    32550.04   1512.34 o 
  14   4 -10   152373.25   147908.22   3165.81 o 
  16   4 -10     3561.56     3787.61    983.53 o 
  18   4 -10   171988.88   167115.08   2394.00 o 
  20   4 -10     1273.42     2015.30    940.56 o 
  22   4 -10    86429.86    83573.67   2577.80 o 
  24   4 -10     3872.01     4731.04   1392.83 o 
  26   4 -10    33785.30    32650.09   1787.64 o 
  28   4 -10     4577.01     4798.26   1354.01 o 
  30   4 -10    45779.29    47272.72   2813.56 o 
  32   4 -10      238.47        0.00   1901.80 o 
  34   4 -10    85654.51    82651.38   3585.79 o 
  36   4 -10      761.29     1828.24   2214.68 o 
  38   4 -10    56105.39    57540.00   3311.02 o 
  40   4 -10     1959.03     3792.95   2118.46 o 
   0   6 -10   161702.36   158900.70   3636.63 o 
   2   6 -10     3843.14     4492.99   1020.76 o 
   4   6 -10   138853.19   132865.72   4645.52 o 
   6   6 -10    18918.08    19362.21   2671.94 o 
   8   6 -10   142447.59   133484.50   4643.31 o 
  10   6 -10     3962.03     4134.99   2172.47 o 
  12   6 -10   107906.60   102148.30   4055.43 o 
  14   6 -10     5523.40     7027.94   2243.20 o 
  16   6 -10    92706.91    93973.34   3938.30 o 
  18   6 -10     4981.08     4247.71   2053.13 o 
  20   6 -10    50038.65    47498.29   3149.31 o 
  22   6 -10     5296.79     4490.81   2028.82 o 
  24   6 -10    42444.62    46406.53   2923.89 o 
  32   6 -10    42336.43    40686.93   3947.14 o 
  34   6 -10     3359.12     5743.91   2899.58 o 
  36   6 -10    71892.71    70834.03   4098.53 o 
   2   8 -10    32067.16    30235.63   3220.04 o 
   4   8 -10     2496.77     1675.21   2101.75 o 
   6   8 -10    87694.16    82107.59   4185.83 o 
   8   8 -10     2112.23     2793.50   2309.50 o 
  10   8 -10   114757.67   109308.83   4579.21 o 
  12   8 -10    14154.12    15180.80   2627.74 o 
  14   8 -10    76272.43    72513.79   3920.62 o 
  16   8 -10    10327.11    10701.04   2397.90 o 
  18   8 -10    49285.10    46452.94   3315.07 o 
  20   8 -10      744.93        0.00   2081.86 o 
  22   8 -10    56670.96    54658.84   3485.24 o 
   0  10 -10    16544.23    22332.51   3281.92 o 
   2  10 -10      512.76     4152.67   2797.92 o 
   4  10 -10    34072.27    36810.52   3644.36 o 
   6  10 -10      517.73     1166.90   2373.59 o 
   8  10 -10    60581.79    60866.86   4066.48 o 
  10  10 -10     6245.36     5549.42   2548.18 o 
  12  10 -10    67802.62    68606.43   4132.78 o 
  14  10 -10     5373.32    11156.31   2722.78 o 
  16  10 -10    36216.02    39104.54   3476.40 o 
   1   1  -9    78408.36    77515.76   1214.38 o 
   3   1  -9   140860.70   137803.89   1492.49 o 
   5   1  -9    53353.34    53047.99   1106.98 o 
   7   1  -9   171038.36   159570.48   1956.58 o 
   9   1  -9   119183.98   114548.76   1710.29 o 
  11   1  -9    89905.85    84171.23   1695.45 o 
  13   1  -9    64250.77    63994.02   1438.22 o 
  15   1  -9    72354.00    69276.06   1678.22 o 
  17   1  -9    52987.82    52600.27   1552.77 o 
  19   1  -9    85324.33    84129.26   1880.80 o 
  21   1  -9    26208.68    25380.95   1175.94 o 
  23   1  -9   120442.48   118668.73   2289.70 o 
  25   1  -9    59507.61    56436.50   1790.62 o 
  27   1  -9    39756.11    39977.31   1610.14 o 
  29   1  -9   120748.27   118004.58   3606.90 o 
  31   1  -9    23554.33    23974.71   2293.83 o 
  33   1  -9    65613.72    67557.81   3223.92 o 
  35   1  -9     7020.43     5208.48   2087.11 o 
  37   1  -9    31340.35    31183.86   2739.67 o 
  39   1  -9    17812.83    16121.22   2555.37 o 
  41   1  -9    25559.13    25114.66   3057.60 o 
  43   1  -9    27650.31    30645.94   2973.23 o 
   1   3  -9    99682.33    99860.38   1658.48 o 
   3   3  -9   100788.35   100151.77   3067.33 o 
   5   3  -9   106043.42   100328.95   1900.70 o 
   7   3  -9    24184.39    22448.69    768.81 o 
   9   3  -9    36106.29    34448.53   1622.51 o 
  11   3  -9   164730.81   157354.25   3146.54 o 
  13   3  -9    34416.30    33828.47   1405.54 o 
  15   3  -9    62968.59    60980.63   1776.14 o 
  17   3  -9    84895.80    80516.22   2315.29 o 
  19   3  -9    76266.42    75784.16   1633.60 o 
  21   3  -9   132747.17   128267.71   3211.94 o 
  23   3  -9    67905.89    66132.95   2660.40 o 
  25   3  -9    62293.26    64254.30   2781.28 o 
  27   3  -9    32179.03    29805.00   2271.92 o 
  29   3  -9    23641.89    25366.79   2191.75 o 
  31   3  -9    46979.52    41180.25   2654.76 o 
  33   3  -9    26221.73    26034.91   2428.21 o 
  35   3  -9    54464.16    55090.86   2919.06 o 
  37   3  -9    31533.45    33101.67   2750.92 o 
  39   3  -9    14738.12    15499.26   2463.21 o 
  41   3  -9    28461.54    31104.01   2778.48 o 
  43   3  -9    22339.40    25335.75   2730.68 o 
   1   5  -9   100098.28    96666.85   2802.38 o 
   3   5  -9   131902.53   133153.86   5174.82 o 
   5   5  -9    88710.92    88699.78   2416.68 o 
   7   5  -9    25569.96    25269.43   1067.08 o 
   9   5  -9    74567.01    66135.60   3131.63 o 
  11   5  -9    21639.53    22869.55   2384.64 o 
  13   5  -9    79528.52    75934.94   3434.41 o 
  15   5  -9    35136.30    33391.57   2663.10 o 
  17   5  -9    94882.39    88817.30   3631.10 o 
  19   5  -9    57580.97    56734.07   3162.57 o 
  21   5  -9    55219.42    53423.05   2307.76 o 
  23   5  -9    32657.43    31803.78   3001.24 o 
  25   5  -9    19597.14    18477.83   1711.91 o 
  27   5  -9    37769.73    32118.59   3076.38 o 
  29   5  -9    18791.72    18882.63   2826.65 o 
  31   5  -9    42626.05    44894.86   3832.22 o 
  33   5  -9    13156.61    13932.13   3087.43 o 
  35   5  -9    45842.45    42702.49   3927.25 o 
  37   5  -9    27762.51    32128.92   2789.85 o 
  39   5  -9    35002.68    33863.93   2985.55 o 
   1   7  -9    67359.62    70960.13   3748.24 o 
   3   7  -9    43992.45    39203.99   3069.75 o 
   5   7  -9    64531.16    60179.53   3357.06 o 
   7   7  -9    51199.17    46223.09   3058.70 o 
   9   7  -9    77567.77    72935.91   3597.95 o 
  11   7  -9     2965.52     3558.17   2117.22 o 
  13   7  -9   110109.41   109204.96   4146.04 o 
  15   7  -9    27349.30    26520.54   2643.21 o 
  17   7  -9    59173.28    61072.39   3363.69 o 
  19   7  -9    33028.55    32010.29   2740.46 o 
  21   7  -9    23226.42    23738.09   2543.76 o 
  23   7  -9    56218.93    54473.19   3169.20 o 
   3   9  -9    28885.16    25535.94   2193.76 o 
   5   9  -9    19714.44    19923.38   2158.75 o 
   7   9  -9    42101.17    41109.29   2471.09 o 
   9   9  -9    57659.82    55524.28   3299.60 o 
  11   9  -9    45648.52    44797.61   3368.11 o 
  13   9  -9    24925.06    24306.08   2881.90 o 
  15   9  -9    20505.68    21669.49   2722.78 o 
  17   9  -9    16235.50    18338.96   2656.47 o 
   1  11  -9    21002.75    23867.09   2654.48 o 
   3  11  -9    23284.14    25291.04   2111.51 o 
   5  11  -9    27924.41    29625.35   2692.02 o 
   7  11  -9    30054.98    35612.21   2664.49 o 
   9  11  -9     7968.92    10193.79   2203.22 o 
  11  11  -9    38267.65    39076.81   2681.23 o 
  13  11  -9     9241.37    10800.49   3306.23 o 
  15  11  -9    44194.72    46351.28   4267.60 o 
   0   0  -8   121538.51   125099.60   2857.59 o 
   4   0  -8    33808.68    31852.98   1339.21 o 
   8   0  -8   438662.38   422574.00   3373.72 o 
  12   0  -8   179028.06   168757.39   2701.15 o 
  16   0  -8   214804.58   209029.95   7882.13 o 
  20   0  -8   200802.84   203686.61   4101.84 o 
  24   0  -8   125419.86   119875.05   4592.47 o 
  28   0  -8    83090.34    83753.65   2340.01 o 
  32   0  -8   109052.41   109081.20   4893.04 o 
  36   0  -8    53548.48    62142.05   4515.12 o 
  40   0  -8    58752.56    62126.58   4817.90 o 
  44   0  -8    42057.32    48550.27   4853.26 o 
   2   2  -8   208231.09   204437.11   2012.21 o 
   4   2  -8    27183.77    29088.95   1011.30 o 
   6   2  -8   169787.23   166900.97   2956.10 o 
   8   2  -8     8125.17     7946.25   1138.45 o 
  10   2  -8   240323.83   227457.48   3836.42 o 
  12   2  -8     6745.47     7924.73    829.40 o 
  14   2  -8   191095.67   178771.97   2263.75 o 
  16   2  -8      336.83      564.53    802.60 o 
  18   2  -8   111654.02   105345.61   3217.01 o 
  20   2  -8     7416.14     7963.63    853.12 o 
  22   2  -8   116218.06   113696.40   1285.28 o 
  24   2  -8    14079.12    14104.98   1064.63 o 
  26   2  -8   114664.00   109638.97   3241.12 o 
  28   2  -8     1174.22     1345.09   1690.67 o 
  30   2  -8    83895.37    83318.04   3116.75 o 
  32   2  -8    15988.12    15634.23   2067.00 o 
  34   2  -8    65687.99    63442.65   3280.81 o 
  36   2  -8    10588.05    11072.78   1528.41 o 
  38   2  -8    49811.78    49499.14   2950.58 o 
  40   2  -8     6327.16     6328.91   2105.75 o 
  42   2  -8    70385.38    70731.73   3528.20 o 
  44   2  -8      469.78     1803.62   2199.90 o 
   0   4  -8   290931.63   284704.66   4128.36 o 
   2   4  -8     9047.15    10150.74   1217.73 o 
   4   4  -8   244455.80   240532.42   4562.63 o 
   6   4  -8    11085.71    11771.58   1628.80 o 
   8   4  -8    99819.77    92123.88   1728.26 o 
  10   4  -8    10367.45    12811.63   2006.72 o 
  12   4  -8   112441.23   109551.95   3637.73 o 
  14   4  -8    15282.29    15229.34   1476.37 o 
  16   4  -8   113190.17   105029.98   2631.79 o 
  18   4  -8     2863.16     1854.68   1269.64 o 
  20   4  -8   226570.52   226047.27   3679.72 o 
  22   4  -8     3411.53     3614.33   1328.24 o 
  24   4  -8    95869.88    96799.80   4284.17 o 
  26   4  -8     7128.10     6544.00   1413.68 o 
  28   4  -8    65733.34    59262.36   3843.27 o 
  30   4  -8      448.68     1284.04   2285.19 o 
  32   4  -8    58146.62    53953.83   3847.69 o 
  34   4  -8     1622.59      886.23   2543.76 o 
  36   4  -8    77827.91    76206.78   4663.20 o 
  38   4  -8     6077.03     8059.38   2194.91 o 
  40   4  -8    58173.96    59810.16   5620.15 o 
  42   4  -8     1330.50     2158.12   2245.41 o 
   2   6  -8   144496.86   145531.47   4477.55 o 
   4   6  -8    13040.42    14433.81   2329.39 o 
   6   6  -8   123389.42   120615.43   3997.97 o 
   8   6  -8     6786.26     6453.33   1991.25 o 
  10   6  -8    78579.56    73196.70   3277.50 o 
  12   6  -8    21600.44    20953.44   2225.52 o 
  14   6  -8    93025.79    91529.02   3573.64 o 
  16   6  -8     9951.61     9673.37   1951.47 o 
  18   6  -8   103391.16   104362.75   3763.71 o 
  20   6  -8     5125.51     4901.88   1836.55 o 
  22   6  -8   122663.98   127775.97   4117.31 o 
  32   6  -8     6165.41     4031.12   2607.85 o 
  34   6  -8    52564.57    47692.77   3907.36 o 
  36   6  -8      246.13     1381.28   2621.11 o 
  38   6  -8    52763.52    50362.51   4079.74 o 
   0   8  -8   111345.61   106871.16   4722.87 o 
   2   8  -8     2805.14     4592.67   1867.77 o 
   4   8  -8    76639.09    73925.68   2276.10 o 
   6   8  -8    11249.28    11927.72   1469.27 o 
   8   8  -8    89273.70    89971.91   4412.35 o 
  10   8  -8    15847.37    16745.19   1766.10 o 
  12   8  -8    94007.87    94375.05   2864.20 o 
  14   8  -8    18797.38    21268.75   1815.40 o 
  16   8  -8    95743.33    97009.52   2829.49 o 
  18   8  -8      656.64     1353.01   1401.50 o 
  20   8  -8    33936.07    35502.16   2789.08 o 
   2  10  -8    49514.16    47614.78   2973.74 o 
   4  10  -8      236.26     3178.03   2009.52 o 
   6  10  -8    70826.48    75055.24   2569.00 o 
   8  10  -8     3921.20     5401.28   1615.10 o 
  10  10  -8    91523.23    94857.12   2748.36 o 
  12  10  -8     6089.16     6810.73   1830.59 o 
  14  10  -8    49948.16    54488.47   2637.95 o 
  16  10  -8     3258.75     3984.71   2817.81 o 
  18  10  -8    49740.71    53838.91   3905.15 o 
   1   1  -7   209768.95   210778.20   1912.81 o 
   3   1  -7    61184.58    62962.59   1063.67 o 
   5   1  -7   144789.31   144382.34   1880.49 o 
   7   1  -7    14141.59    11839.36    740.79 o 
   9   1  -7    99662.16    91042.90   1385.29 o 
  11   1  -7   108021.64   107149.88   1714.84 o 
  13   1  -7    97808.97    95634.10   5989.22 o 
  15   1  -7   111469.79   110845.14   2129.38 o 
  17   1  -7   106823.53   107382.69   4359.32 o 
  19   1  -7   100744.75   100846.03   1786.08 o 
  21   1  -7   119678.44   121147.38   3481.10 o 
  23   1  -7    51539.15    50176.88   1040.19 o 
  25   1  -7    93029.09    95600.86   1381.66 o 
  27   1  -7    50248.88    51044.31   1645.04 o 
  29   1  -7    33613.61    34321.71   1307.02 o 
  31   1  -7   103967.01   103199.84   1933.65 o 
  33   1  -7    17739.23    17174.26   1547.32 o 
  35   1  -7    34201.18    37571.50   1893.89 o 
  37   1  -7    13027.90    12650.42   1518.88 o 
  39   1  -7    19377.19    19383.65   2453.07 o 
  41   1  -7    31402.85    33869.59   2866.33 o 
  43   1  -7    32732.04    35677.70   3615.63 o 
  45   1  -7    47116.15    43669.00   3096.53 o 
   1   3  -7   104706.41   106526.14   1724.59 o 
   3   3  -7   251676.41   252672.27   3100.69 o 
   5   3  -7   106812.35   105950.85   2177.72 o 
   7   3  -7   212542.91   214315.22   2717.72 o 
   9   3  -7   121923.05   117866.04   2236.93 o 
  11   3  -7    73035.08    71176.23   1777.85 o 
  13   3  -7   123214.48   120833.31   2209.15 o 
  15   3  -7    24073.40    21656.24   1208.21 o 
  17   3  -7    78988.07    73602.15   2427.69 o 
  19   3  -7    88387.15    87335.34   2149.00 o 
  21   3  -7    52724.96    57043.51   2767.62 o 
  23   3  -7    75683.97    71927.16   1821.40 o 
  25   3  -7    29562.79    29356.03   2729.41 o 
  27   3  -7    46458.15    45246.25   3224.46 o 
  29   3  -7    49406.80    43031.79   3410.10 o 
  31   3  -7    23341.69    22177.80   2758.14 o 
  33   3  -7    52767.95    49989.01   3721.72 o 
  35   3  -7    32110.29    34244.28   1890.37 o 
  37   3  -7    43255.40    45312.75   2124.54 o 
  39   3  -7    50624.71    51478.51   2334.75 o 
  41   3  -7    29567.99    28632.38   2042.65 o 
  43   3  -7    35450.43    40396.82   2965.96 o 
   3   5  -7   106588.39   102298.57   3480.82 o 
   5   5  -7    66707.59    65715.70   2848.75 o 
   7   5  -7    55143.38    52254.31   2587.96 o 
   9   5  -7    29337.12    26868.92    787.52 o 
  11   5  -7    96349.92    92684.87   3332.75 o 
  15   5  -7    88092.46    84094.42   3151.52 o 
  17   5  -7    46749.37    44901.49   2554.81 o 
  19   5  -7    73516.72    71142.17   2271.84 o 
  21   5  -7    71152.05    70762.11   3738.29 o 
  23   5  -7    91828.05    88666.56   3513.97 o 
  25   5  -7    87877.14    89475.54   4637.78 o 
  27   5  -7    58388.39    60623.75   3591.32 o 
  29   5  -7    60522.32    54822.38   3595.74 o 
  31   5  -7    30845.20    26964.76   3005.66 o 
  33   5  -7    46088.38    43117.98   3659.83 o 
  35   5  -7    20813.44    23041.93   3069.75 o 
  37   5  -7    42170.74    39626.11   3739.40 o 
  39   5  -7    13179.15    12528.75   3071.96 o 
  41   5  -7    21574.65    17839.48   3268.66 o 
   1   7  -7    71211.71    71879.77   2593.50 o 
   3   7  -7    64437.71    62066.25   2505.57 o 
   5   7  -7    60514.81    57874.56   2987.98 o 
   7   7  -7    23804.77    24456.30   1505.43 o 
   9   7  -7    27831.36    27152.58   1546.57 o 
  11   7  -7    59008.27    58497.89   2248.31 o 
  13   7  -7    16694.52    21083.83   2475.25 o 
  15   7  -7    88331.00    89105.02   2521.17 o 
  17   7  -7    32898.74    33990.49   2523.87 o 
  19   7  -7    66513.55    67680.85   2252.75 o 
  21   7  -7    83360.93    80715.27   3310.65 o 
  23   7  -7    47075.89    47348.01   2769.19 o 
   1   9  -7    54593.15    57006.04   3273.08 o 
   3   9  -7    52185.36    49918.55   3822.27 o 
   5   9  -7    72846.30    70276.57   2937.30 o 
   7   9  -7    67952.84    67441.84   2260.51 o 
   9   9  -7    54323.80    58975.82   2133.65 o 
  11   9  -7    32271.50    34092.15   1801.57 o 
  13   9  -7    35970.59    38313.15   1840.68 o 
  15   9  -7    26667.07    27750.77   1726.95 o 
  17   9  -7    20371.17    22272.86   1888.65 o 
  19   9  -7    19886.10    21119.19   2773.61 o 
   1  11  -7    20116.59    19755.92   2471.55 o 
   3  11  -7    28443.26    30862.39   3656.52 o 
   5  11  -7    15097.26    19957.90   2331.27 o 
   7  11  -7    28666.08    30687.89   2072.19 o 
   9  11  -7    37786.02    40225.27   2230.79 o 
  11  11  -7    13160.77    14881.42   1834.20 o 
  13  11  -7    69393.57    68129.20   3369.14 o 
  15  11  -7     9069.40    12223.34   2451.81 o 
  17  11  -7    48771.53    50495.03   3092.52 o 
  19  11  -7    24046.16    23890.59   3564.80 o 
   2   0  -6   112911.05   117988.64   1718.15 o 
   6   0  -6   104846.41   102212.12   1855.22 o 
  10   0  -6   194486.48   192035.75   2857.59 o 
  14   0  -6   271490.19   276140.72   4614.57 o 
  18   0  -6   237105.02   238421.89   3297.39 o 
  22   0  -6   304277.00   310504.72   4318.43 o 
  26   0  -6   114565.55   117318.11   2595.18 o 
  30   0  -6    94611.04    94811.20   3773.65 o 
  34   0  -6    95261.28    95483.20   2800.24 o 
  38   0  -6    53195.63    54113.30   2497.88 o 
  42   0  -6    28929.35    28560.41   3925.04 o 
  46   0  -6    21480.04    22308.20   3803.49 o 
   0   2  -6   437811.69   438366.34   3314.94 o 
   2   2  -6    23846.54    26539.35    774.60 o 
   4   2  -6   268558.75   265257.13   3167.35 o 
   6   2  -6   119511.59   125610.24   1953.92 o 
   8   2  -6   304669.84   292933.84   5980.40 o 
  10   2  -6    26443.83    26127.56    902.32 o 
  12   2  -6   236086.59   225093.84   7713.06 o 
  14   2  -6    19832.91    20917.70    979.99 o 
  16   2  -6   107331.38   101298.34   5026.75 o 
  18   2  -6    12706.19    13121.84   1396.75 o 
  20   2  -6   180960.94   177079.48   6360.51 o 
  22   2  -6     5730.85     4936.05    727.57 o 
  24   2  -6    97316.66    98479.23   2192.09 o 
  26   2  -6     4063.62     3924.75    739.10 o 
  28   2  -6    83964.70    82752.91   2581.00 o 
  30   2  -6    16420.96    16430.40   2113.65 o 
  32   2  -6    77412.99    79421.46   2528.29 o 
  34   2  -6     4842.89     5040.17   1335.94 o 
  36   2  -6    57363.60    58390.64   2675.70 o 
  38   2  -6     3484.17     4247.09   1451.21 o 
  40   2  -6    93578.57    93221.64   2780.61 o 
  42   2  -6     3289.15     4061.23   1557.09 o 
  44   2  -6    70103.42    71517.35   3637.74 o 
  46   2  -6      700.49     1495.60   2125.87 o 
   4   4  -6     6136.65     6510.79   1577.97 o 
   6   4  -6   248359.27   247295.75   3130.60 o 
   8   4  -6     3310.00     3588.00    748.10 o 
  10   4  -6   122362.20   116648.39   3220.04 o 
  12   4  -6    16530.73    15459.27   1743.73 o 
  14   4  -6   123672.84   123910.60   3346.01 o 
  16   4  -6    12051.76    13423.82   1666.37 o 
  18   4  -6   145106.63   145832.89   2786.63 o 
  20   4  -6     1435.79     2678.60   1116.27 o 
  22   4  -6   153248.56   152089.61   5820.16 o 
  24   4  -6     2138.80     2615.47   1136.80 o 
  26   4  -6   107108.80    99180.20   4201.30 o 
  28   4  -6     1978.06     1524.93   2039.87 o 
  30   4  -6    61447.38    58643.55   3569.22 o 
  32   4  -6     4679.76     3679.73   2305.08 o 
  34   4  -6    82490.84    80857.80   2942.92 o 
  36   4  -6     6281.62     5162.67   1747.04 o 
  38   4  -6    83458.15    82812.99   3176.74 o 
  40   4  -6     5189.42     4728.66   1919.57 o 
  42   4  -6    71063.60    74197.23   3265.21 o 
  44   4  -6     1227.56      893.42   1778.28 o 
   0   6  -6    79356.59    75298.45   3425.57 o 
   2   6  -6     1311.72     2755.83   1375.32 o 
   4   6  -6    69009.49    66971.00   3454.30 o 
   6   6  -6    13027.44    14091.25   1969.15 o 
   8   6  -6    94242.65    93502.59   3350.43 o 
  10   6  -6     4298.11     3639.47   1316.81 o 
  12   6  -6   109255.13   105045.23   2588.11 o 
  14   6  -6     2818.52     3231.09   1553.66 o 
  16   6  -6   138589.47   139787.56   3796.86 o 
  18   6  -6      460.15      660.80   1482.94 o 
  20   6  -6   129107.94   129916.66   2559.88 o 
  22   6  -6     2970.26     4111.81   1237.63 o 
  30   6  -6     1526.07     2614.48   2126.06 o 
  32   6  -6    82906.09    79214.65   4221.19 o 
  34   6  -6     9049.45     9790.50   2612.27 o 
  36   6  -6    48736.81    46497.14   3728.35 o 
  40   6  -6    22199.27    21676.12   3213.41 o 
   2   8  -6   153997.92   145575.33   3491.36 o 
   4   8  -6    12226.77    14548.38   1838.76 o 
   6   8  -6    99245.42   100058.65   2986.75 o 
   8   8  -6     6602.24     6534.47   1241.80 o 
  10   8  -6    97223.54    99807.92   2315.80 o 
  12   8  -6    15921.21    17457.83   1549.55 o 
  14   8  -6    90697.40    89917.90   2276.91 o 
  16   8  -6     7861.52     9487.53   1286.21 o 
  18   8  -6    64759.13    66743.55   1963.08 o 
  20   8  -6     3739.14     5792.53   2121.64 o 
  22   8  -6    27628.43    29393.60   2685.20 o 
   0  10  -6   120250.54   120982.29   5142.78 o 
   2  10  -6      210.91     2787.10   2002.29 o 
   4  10  -6   114712.52   117102.39   3688.69 o 
   6  10  -6     1961.63     5142.50   1815.25 o 
   8  10  -6    83510.96    82648.55   3172.86 o 
  10  10  -6      840.33     1493.96   1346.93 o 
  12  10  -6    70891.81    76018.70   2389.24 o 
  14  10  -6     2685.54     4471.80   1790.48 o 
  16  10  -6    58866.59    57686.46   2860.33 o 
  18  10  -6     1207.22     4420.26   1973.72 o 
  20  10  -6    50286.43    57129.67   3803.49 o 
   2  12  -6    18594.70    21353.09   2818.41 o 
   4  12  -6     5268.46    10049.07   2558.72 o 
   6  12  -6    27329.32    29078.17   2806.86 o 
   8  12  -6     2392.55     4117.30   2316.18 o 
  10  12  -6    43245.56    44455.50   3189.88 o 
   1   1  -5   187678.91   194816.17   1559.56 o 
   3   1  -5    59818.63    60314.18   1442.17 o 
   5   1  -5     8616.25     8612.55    849.14 o 
   7   1  -5   292693.59   304308.75   9600.44 o 
   9   1  -5    85790.45    89643.90   1565.40 o 
  11   1  -5   158249.36   169222.70   4212.52 o 
  13   1  -5   168029.42   174243.55   2085.82 o 
  15   1  -5    34183.66    31891.08    933.45 o 
  17   1  -5   196435.08   199443.30   3381.37 o 
  19   1  -5    88146.74    88247.09   2572.49 o 
  21   1  -5   107549.37   108718.75   2941.57 o 
  23   1  -5   129250.38   131350.25   2632.59 o 
  25   1  -5    58142.13    57656.52   1763.79 o 
  27   1  -5   100064.27    98649.46   2193.06 o 
  29   1  -5    58434.48    56567.50   3079.83 o 
  31   1  -5    75059.60    74899.23   2178.79 o 
  33   1  -5    93598.00    97594.09   2448.90 o 
  35   1  -5    10406.61    10939.30   1433.98 o 
  37   1  -5    26694.77    28067.73   1811.91 o 
  39   1  -5    43998.79    46943.96   2127.96 o 
  41   1  -5     9061.15    10244.41   1682.32 o 
  43   1  -5    33552.33    33739.13   2107.20 o 
  45   1  -5    14964.97    14162.28   2410.65 o 
  47   1  -5    12240.20    11563.99   2479.61 o 
   5   3  -5   375540.97   373718.63   4884.20 o 
   7   3  -5    40014.84    38943.21   1969.15 o 
   9   3  -5   184404.44   181972.91   3529.44 o 
  11   3  -5   206859.66   207987.34   3770.34 o 
  13   3  -5   117913.27   121938.74   1967.89 o 
  15   3  -5   114716.23   112957.18   2219.99 o 
  17   3  -5    30314.25    29215.66   1718.31 o 
  19   3  -5    60331.37    63793.10   1240.74 o 
  21   3  -5    50839.34    49999.87   1146.48 o 
  23   3  -5    13470.88    12405.88    946.19 o 
  25   3  -5    67585.05    64755.83   2324.06 o 
  27   3  -5    27131.91    29650.76   1886.85 o 
  29   3  -5    37490.63    34259.63   1993.46 o 
  31   3  -5    57468.36    54471.12   3645.47 o 
  33   3  -5    22825.85    22738.15   1904.98 o 
  35   3  -5    77240.63    78559.64   2869.88 o 
  37   3  -5    44373.74    43718.41   2430.84 o 
  39   3  -5    37857.93    38938.79   3403.47 o 
  41   3  -5    52998.89    52244.09   2780.03 o 
  43   3  -5    36019.07    37689.54   2850.05 o 
  45   3  -5    55531.56    56265.07   2540.47 o 
   3   5  -5    79991.68    81767.25   2846.54 o 
   5   5  -5    83770.52    84781.75   2990.19 o 
   7   5  -5    81163.69    80678.96   1968.21 o 
   9   5  -5   133917.41   138100.61   2436.98 o 
  11   5  -5   131724.11   133242.44   2383.89 o 
  13   5  -5    66102.91    67342.69   1561.75 o 
  15   5  -5    86327.16    85630.77   1960.21 o 
  17   5  -5    52142.35    54690.05   1646.27 o 
  19   5  -5    69519.75    71204.78   1808.35 o 
  21   5  -5    78953.65    81670.08   1635.36 o 
  23   5  -5    64175.83    64757.39   1758.92 o 
  27   5  -5    43537.23    39570.86   2939.36 o 
  29   5  -5   113350.30    99776.91   4212.35 o 
  31   5  -5    48408.71    43670.49   3244.35 o 
  33   5  -5    44415.82    41765.44   3363.69 o 
  35   5  -5    51285.51    48826.53   3591.32 o 
  37   5  -5    22696.58    21039.45   2877.48 o 
  39   5  -5    23007.25    21453.06   2264.74 o 
  41   5  -5    22270.39    20868.88   2255.13 o 
  43   5  -5    18707.79    19085.47   2763.66 o 
   1   7  -5    24047.13    26717.66   1902.98 o 
   3   7  -5    78946.91    78053.27   2508.70 o 
   5   7  -5    14273.26    14045.58   1740.10 o 
   7   7  -5    95946.95    94841.66   2701.33 o 
   9   7  -5    33071.09    33888.90   1494.48 o 
  11   7  -5    37629.27    37125.45   1596.34 o 
  13   7  -5    77049.40    76456.24   1929.30 o 
  15   7  -5    70026.72    68566.28   1815.02 o 
  17   7  -5    63782.95    65061.21   2559.23 o 
  19   7  -5    44051.34    45319.04   1997.30 o 
  21   7  -5    32757.58    35451.07   1823.93 o 
   1   9  -5    71099.90    74410.45   3613.42 o 
   3   9  -5    88907.32    89879.13   3362.59 o 
   5   9  -5    58168.75    58802.63   2599.96 o 
   7   9  -5    61968.22    63759.78   2714.27 o 
   9   9  -5    63983.16    65619.21   4118.42 o 
  11   9  -5    41259.01    41420.66   1823.27 o 
  13   9  -5    23796.66    23366.12   1595.19 o 
  15   9  -5    27342.32    29045.41   1612.03 o 
  17   9  -5    32690.80    32664.40   2243.79 o 
  19   9  -5    18878.86    22445.33   2128.06 o 
  21   9  -5    26319.43    26772.26   2141.02 o 
  23   9  -5    25952.26    24012.14   3403.47 o 
   1  11  -5    36462.16    39096.18   2712.55 o 
   3  11  -5    11709.63    14250.67   2259.44 o 
   5  11  -5    57418.79    59291.27   2994.64 o 
   7  11  -5    14050.97    14847.61   2209.50 o 
   9  11  -5    31828.19    35460.57   2718.76 o 
  11  11  -5    29258.69    33646.02   2699.23 o 
  13  11  -5    26750.40    30161.89   3539.39 o 
  15  11  -5    40934.07    42627.11   2819.40 o 
  17  11  -5    33543.62    34069.05   2634.95 o 
  19  11  -5    43021.90    44804.18   2845.15 o 
  21  11  -5    42794.12    51262.00   4744.97 o 
   4   0  -4    71436.71    78209.08   2134.90 o 
   8   0  -4   236804.88   250455.58   3538.28 o 
  12   0  -4   190855.78   198965.97   2501.77 o 
  28   0  -4   120314.78   120230.88   4404.62 o 
  32   0  -4   185430.22   173983.61   5472.07 o 
  36   0  -4    66934.71    67744.52   4130.57 o 
  40   0  -4   105584.23   102499.69   5001.33 o 
  44   0  -4    11808.36    12159.67   3091.85 o 
  48   0  -4    11571.81    11593.90   3361.48 o 
   4   2  -4    42099.55    43644.96    784.43 o 
   6   2  -4   386287.06   394981.16   2896.41 o 
   8   2  -4    22184.00    25453.84    989.89 o 
  10   2  -4   300248.28   303014.25   2462.30 o 
  12   2  -4    62152.67    61971.31   2318.45 o 
  14   2  -4   196687.97   192147.89   4949.49 o 
  16   2  -4     7201.14     6811.29    455.40 o 
  18   2  -4   158505.72   158147.02   4580.42 o 
  20   2  -4     4716.81     4883.08    765.78 o 
  22   2  -4   156367.39   159483.48   3878.63 o 
  24   2  -4      829.23     1425.48   1681.84 o 
  26   2  -4   115897.26   119810.17   2808.46 o 
  28   2  -4     3732.87     5979.83   1436.13 o 
  30   2  -4    84247.66    84554.09   4428.93 o 
  32   2  -4    10739.03    10313.77   1700.50 o 
  34   2  -4   105421.18   104919.17   3067.03 o 
  36   2  -4      871.68     3008.99   1593.06 o 
  38   2  -4    74026.69    71605.46   2868.82 o 
  40   2  -4    13434.55    15135.38   1736.31 o 
  42   2  -4    70234.27    72004.38   2557.24 o 
  44   2  -4     7465.55     6263.33   1673.89 o 
  46   2  -4    50136.07    51354.86   2521.92 o 
   2   4  -4     6347.85     6711.91   1410.01 o 
   4   4  -4   355569.44   365426.53   4828.95 o 
   6   4  -4    10765.32    11592.52    969.53 o 
   8   4  -4   221971.38   219217.86   2622.00 o 
  10   4  -4    20685.42    20822.95   1403.38 o 
  12   4  -4   300803.19   301487.22   3119.48 o 
  14   4  -4    29812.20    31247.05    928.25 o 
  16   4  -4   115944.27   123361.57   2970.30 o 
  18   4  -4      187.86     1255.62    751.65 o 
  20   4  -4   112243.53   116902.31   1762.92 o 
  22   4  -4     2862.25     2605.32    687.91 o 
  26   4  -4     3276.22     2834.43   1363.49 o 
  28   4  -4   123461.31   117836.45   3747.13 o 
  30   4  -4    16287.26    14363.46   1726.47 o 
  32   4  -4   114182.53   109010.06   3136.19 o 
  34   4  -4     7435.02     7064.91   1665.83 o 
  36   4  -4    91745.71    89975.12   3124.61 o 
  38   4  -4     4296.36     5011.23   1977.99 o 
  40   4  -4    61361.98    63320.34   2930.05 o 
  42   4  -4     2114.74     2690.90   1943.02 o 
  44   4  -4    60370.88    61147.38   3090.16 o 
  10   6  -4   146735.45   148921.69   3558.17 o 
  12   6  -4     2543.32     3331.98   1167.59 o 
  14   6  -4   170997.03   167505.55   2904.45 o 
  16   6  -4    10454.80    10101.49   1231.11 o 
  18   6  -4   126498.34   127044.48   2721.24 o 
  20   6  -4     1934.85     3037.21    859.68 o 
  22   6  -4   147239.48   147562.83   2165.94 o 
  24   6  -4    10790.68    13151.98   1673.00 o 
  30   6  -4   112854.19   101602.41   4185.83 o 
  32   6  -4    14640.48    14281.31   2459.78 o 
  34   6  -4    58922.28    52813.45   3463.14 o 
  36   6  -4      968.20     1224.37   2207.83 o 
  38   6  -4    36265.98    32260.03   3155.94 o 
   0   8  -4   127871.93   120666.25   4367.05 o 
   2   8  -4     3737.74     3939.17   1454.33 o 
   4   8  -4   116372.45   114750.45   3242.14 o 
   6   8  -4    21761.73    23723.44   1849.46 o 
   8   8  -4   123868.58   126796.05   3204.37 o 
  10   8  -4     3677.49     4875.43   1639.24 o 
  12   8  -4    63944.27    66415.55   1884.60 o 
  14   8  -4    11495.63    11740.51   1242.50 o 
  16   8  -4   110208.61   108322.07   2593.89 o 
  18   8  -4      661.74     1714.74   1542.05 o 
  20   8  -4    71799.08    74181.59   2606.27 o 
  22   8  -4     5274.52     5632.91   1733.78 o 
  24   8  -4    81733.92    84329.02   4799.11 o 
  26   8  -4      406.33     2453.15   2716.15 o 
   2  10  -4   111664.40   111607.41   3513.77 o 
   4  10  -4      117.53     3250.07   1752.76 o 
   6  10  -4    68998.28    74301.77   3099.48 o 
   8  10  -4     3799.16     6298.99   1882.00 o 
  10  10  -4    85412.21    84863.45   3167.00 o 
  12  10  -4     8385.55     8998.20   1554.14 o 
  14  10  -4    61834.20    59744.33   2997.93 o 
  16  10  -4     6743.17     9282.84   1928.20 o 
  18  10  -4    80518.52    83347.67   3212.41 o 
  20  10  -4      504.91     2590.79   1739.87 o 
  22  10  -4    38627.63    41298.54   2587.46 o 
  24  10  -4     3428.63     5772.64   2822.23 o 
  26  10  -4    38842.05    46839.70   4154.88 o 
  28  10  -4     3316.04     3770.34   3268.66 o 
   0  12  -4    20679.79    25850.90   3633.31 o 
   2  12  -4     2469.19     3693.88   2293.03 o 
   4  12  -4    39375.47    41826.39   3002.36 o 
   6  12  -4     3241.94     3849.13   2083.69 o 
   8  12  -4    43800.33    47360.79   3015.55 o 
  10  12  -4      327.66     1708.07   2115.51 o 
  12  12  -4    52127.16    58430.44   3251.61 o 
  14  12  -4     5507.21     5538.42   2232.62 o 
   1   1  -3    83820.65    90349.66    921.36 o 
   3   1  -3    55160.91    59198.46   2645.42 o 
   5   1  -3    82277.30    77904.10   1383.49 o 
   7   1  -3   221570.77   236967.67   2196.78 o 
   9   1  -3   181537.95   198159.56   4348.13 o 
  11   1  -3   313430.69   340878.44   4660.99 o 
  13   1  -3   100730.70   104548.65   1623.65 o 
  15   1  -3   245218.03   244078.02   2763.84 o 
  17   1  -3    37160.41    35877.23   1079.91 o 
  19   1  -3   167363.72   165892.25   2050.22 o 
  21   1  -3   111572.29   113829.84   1760.68 o 
  23   1  -3    70506.18    70257.34   2300.66 o 
  25   1  -3   167878.86   170339.75   2678.05 o 
  27   1  -3    37496.32    37537.50   1160.21 o 
  29   1  -3    67812.79    66575.73   1476.15 o 
  31   1  -3    70306.68    71804.73   1994.97 o 
  33   1  -3    79388.74    77469.63   2146.18 o 
  35   1  -3    29787.87    30759.38   1626.51 o 
  37   1  -3    87002.57    87370.53   2102.79 o 
  39   1  -3    26552.21    28216.10   1547.09 o 
  41   1  -3    64024.89    66306.12   2440.51 o 
  43   1  -3    11494.27    14594.20   1419.63 o 
  45   1  -3    21585.88    21234.57   1415.78 o 
  47   1  -3    11068.36    12102.24   1899.35 o 
   3   3  -3   196630.94   205483.38   3184.67 o 
   5   3  -3    96814.90    98126.01   2298.45 o 
   7   3  -3   163743.77   169807.20   2007.14 o 
   9   3  -3   171090.80   177524.00   1721.02 o 
  11   3  -3   213532.69   224176.69   2068.89 o 
  13   3  -3   206179.63   210745.53   2122.27 o 
  15   3  -3    40388.15    39541.06    788.57 o 
  17   3  -3    70117.28    68129.66    933.12 o 
  19   3  -3    83845.40    86649.10   1588.37 o 
  21   3  -3    62663.98    62743.63   1446.26 o 
  23   3  -3    55036.91    55505.71    930.32 o 
  25   3  -3    41634.52    39011.77    735.73 o 
  27   3  -3    66331.77    65599.64   1588.68 o 
  29   3  -3    84649.25    84680.26   1569.63 o 
  31   3  -3    70935.59    68968.38   1503.09 o 
  33   3  -3    90238.84    93121.59   1728.29 o 
  35   3  -3    32978.65    32231.87   1231.97 o 
  37   3  -3    22085.69    22934.55   1192.98 o 
  39   3  -3    31171.22    33074.46   1556.11 o 
  41   3  -3    13776.27    13870.42   1561.85 o 
  43   3  -3    55139.86    53420.70   2821.69 o 
  45   3  -3    23268.92    26315.02   2430.99 o 
  47   3  -3    26846.06    24653.02   3720.61 o 
   3   5  -3   102044.84   108409.34   3045.44 o 
   5   5  -3   193287.72   194634.25   3869.79 o 
   7   5  -3    79391.84    79692.02   2636.58 o 
   9   5  -3   233854.77   233913.39   4141.62 o 
  11   5  -3    71986.90    71996.99   1707.26 o 
  13   5  -3   212689.33   212356.75   2916.62 o 
  15   5  -3    44959.50    45956.55   1237.44 o 
  17   5  -3    74411.93    73564.48   1320.62 o 
  19   5  -3    35800.14    35799.35   1017.45 o 
  21   5  -3    32409.56    32456.36   1264.59 o 
  23   5  -3    61675.73    62681.53   1592.84 o 
  25   5  -3    63017.23    62374.45   1399.90 o 
  27   5  -3    97831.23    95257.98   3264.41 o 
  29   5  -3    53153.23    53044.43   1857.12 o 
  31   5  -3    74608.69    73814.46   2192.45 o 
  33   5  -3    16558.97    16641.03   1492.36 o 
  35   5  -3    55229.43    53120.59   2079.31 o 
  37   5  -3    17890.48    17533.13   1567.48 o 
  39   5  -3    25649.55    25597.04   2195.73 o 
  41   5  -3    10701.65     9361.75   2881.90 o 
  43   5  -3    28252.62    28639.97   3593.53 o 
   1   7  -3    64872.65    61927.61   2143.09 o 
   3   7  -3    21984.46    20974.32   1654.24 o 
   5   7  -3   145487.41   147729.36   3112.56 o 
   7   7  -3    22568.48    23559.08   2389.06 o 
   9   7  -3   112552.16   111819.02   2769.19 o 
  11   7  -3    63901.75    63834.48   2181.44 o 
  13   7  -3    52610.47    51926.82   1585.28 o 
  15   7  -3    99627.02   101851.30   2411.80 o 
  17   7  -3    97866.24    96626.24   2690.20 o 
  19   7  -3    24973.49    24471.02   1245.99 o 
  21   7  -3    86616.45    89584.43   2835.58 o 
  23   7  -3    43890.28    45269.31   2313.39 o 
  25   7  -3    55203.74    54895.22   2504.66 o 
  27   7  -3    37924.75    39656.47   2374.41 o 
  29   7  -3    25081.99    27789.11   2985.77 o 
  31   7  -3    70006.80    68045.09   3984.71 o 
   1   9  -3    56630.32    55374.33   2448.58 o 
   3   9  -3    41356.13    41947.05   2319.69 o 
   5   9  -3    38174.11    38074.18   2205.62 o 
   7   9  -3    54613.97    52655.40   2444.01 o 
   9   9  -3    35514.14    34885.84   2153.51 o 
  11   9  -3    61599.81    59741.83   2587.91 o 
  13   9  -3    39189.31    39575.38   1638.86 o 
  15   9  -3    55652.98    56503.89   2546.26 o 
  17   9  -3    63441.43    65655.41   2632.67 o 
  19   9  -3    34813.12    39005.48   2327.51 o 
  21   9  -3    42526.38    44608.26   3742.71 o 
  23   9  -3    25413.41    28794.68   2731.62 o 
  25   9  -3    23660.07    20655.08   3244.35 o 
  27   9  -3    20310.95    20831.89   3334.96 o 
  29   9  -3    22858.61    27607.88   3502.92 o 
   1  11  -3    32258.55    32695.74   2544.83 o 
   3  11  -3    57210.68    56104.11   2876.00 o 
   5  11  -3     9649.89    10578.69   2207.78 o 
   7  11  -3    48627.29    48372.68   2817.18 o 
   9  11  -3     9617.11     8666.80   2097.31 o 
  11  11  -3    27263.45    28633.39   2531.63 o 
  13  11  -3    33466.50    37222.12   2721.67 o 
  15  11  -3    34151.86    37195.86   2594.11 o 
  17  11  -3    34733.37    34208.18   4203.51 o 
  19  11  -3    45075.33    48297.70   2846.26 o 
  21  11  -3     9637.97    12406.87   2232.74 o 
  23  11  -3    24950.08    28445.49   3909.57 o 
   6   0  -2   384972.84   428189.59   3352.64 o 
  14   0  -2   402376.44   415450.91   3494.08 o 
  18   0  -2   465114.41   466860.97   4146.04 o 
  22   0  -2   159133.09   167998.80   2839.91 o 
  26   0  -2   118019.36   122574.34   2171.58 o 
  30   0  -2    82687.84    83520.90   1775.33 o 
  34   0  -2   159706.27   158562.47   2487.87 o 
  38   0  -2   146671.34   148046.00   3718.16 o 
  42   0  -2    64542.14    68192.73   2900.53 o 
  46   0  -2    41030.13    41033.62   2615.17 o 
   6   2  -2    26925.40    31204.56    846.03 o 
   8   2  -2   189287.91   195687.81   1469.35 o 
  10   2  -2    99841.25   106609.98   1036.79 o 
  12   2  -2   301493.56   316412.28   2978.78 o 
  14   2  -2    94722.36    98670.56    827.07 o 
  16   2  -2    86678.98    79768.07    859.04 o 
  18   2  -2     6185.48     7093.30    398.88 o 
  20   2  -2   348437.16   345309.56   2243.31 o 
  22   2  -2    11379.20    11748.31    814.89 o 
  24   2  -2   163328.72   155870.08   3609.00 o 
  26   2  -2    10104.77    10442.46   1617.75 o 
  28   2  -2   119232.09   119432.46   2113.51 o 
  30   2  -2     3584.39     4595.42    863.35 o 
  32   2  -2   121687.55   119787.80   2029.30 o 
  34   2  -2    19277.25    20243.86   1163.27 o 
  36   2  -2    52697.30    55127.98   1605.92 o 
  38   2  -2    21348.50    23399.68   1190.77 o 
  40   2  -2    92433.72    93250.65   1920.26 o 
  42   2  -2    13008.67    13750.06   1399.22 o 
  44   2  -2    48205.00    48712.85   1903.38 o 
  46   2  -2       71.44     2216.11   1159.59 o 
  48   2  -2    26770.20    30041.79   1649.46 o 
   4   4  -2    92625.91   100720.60   2515.03 o 
   8   4  -2    43791.08    46461.78   1845.39 o 
  12   4  -2     7001.69     6904.81    835.27 o 
  14   4  -2   185164.78   185445.19   1998.73 o 
  16   4  -2     5016.94     5290.85    471.06 o 
  18   4  -2   130326.28   130046.84   1284.35 o 
  20   4  -2     1487.51     2050.01    466.28 o 
  22   4  -2   154929.06   153760.94   1597.80 o 
  24   4  -2    16122.44    15457.56    741.73 o 
  26   4  -2   166223.30   168099.17   2533.76 o 
  28   4  -2     1738.71     2933.87   1176.21 o 
  30   4  -2   115152.99   116698.60   2519.72 o 
  32   4  -2    12521.98    12085.71    973.25 o 
  34   4  -2    71076.94    71925.02   1595.38 o 
  36   4  -2     6282.41     7434.58    993.56 o 
  38   4  -2    29118.75    30329.66   1303.13 o 
  40   4  -2       79.74      483.47    978.48 o 
  42   4  -2    49256.08    49325.51   1979.49 o 
  44   4  -2     2046.70     2197.20   1265.48 o 
  46   4  -2    59215.86    64334.40   3059.06 o 
  12   6  -2   135732.67   141314.89  10091.07 o 
  14   6  -2    14490.99    15339.73   1182.59 o 
  16   6  -2   166216.75   164645.28   2216.20 o 
  18   6  -2     6447.14     6265.24    824.85 o 
  20   6  -2    78492.55    76002.47   2625.53 o 
  22   6  -2     3158.36     3518.33   1016.57 o 
  24   6  -2   127208.23   125081.09   2927.21 o 
  26   6  -2      741.31      865.35    918.45 o 
  28   6  -2   110518.80   110709.93   2566.11 o 
  30   6  -2     3125.71     3043.45   1623.45 o 
  32   6  -2    55558.00    54772.09   2004.29 o 
  34   6  -2     3069.43     2572.06   1282.75 o 
  36   6  -2    52904.67    52958.35   3614.53 o 
  38   6  -2     3339.96     4187.12   1869.89 o 
  40   6  -2    38320.45    40134.54   2718.67 o 
  42   6  -2     4331.47     3653.62   2087.57 o 
   2   8  -2   138099.06   135297.73   4688.61 o 
   4   8  -2     8965.79     9560.38   1574.96 o 
   6   8  -2    88205.48    86270.91   2623.22 o 
   8   8  -2    31256.56    27299.07   1998.86 o 
  10   8  -2   129367.79   123228.39   2763.61 o 
  12   8  -2     3467.34     3310.83   1219.48 o 
  14   8  -2    89914.04    88564.09   2027.84 o 
  16   8  -2      209.35      729.86   1214.43 o 
  18   8  -2   125910.63   124446.60   2581.31 o 
  20   8  -2      565.03     1523.74   1213.27 o 
  22   8  -2   143340.31   137737.34   2756.04 o 
  24   8  -2      206.85      997.76   1242.52 o 
  26   8  -2    57865.63    59820.04   2755.09 o 
  28   8  -2      387.99     2013.53   1698.29 o 
  30   8  -2    45077.52    47295.66   2549.38 o 
  32   8  -2    10247.57    11364.05   3054.28 o 
  34   8  -2    52478.75    53768.19   3982.50 o 
  36   8  -2     5752.67     4680.88   2992.40 o 
  38   8  -2    60309.54    55631.26   4214.56 o 
   0  10  -2    77945.92    74573.56   4075.32 o 
   2  10  -2     3596.83     2653.24   1660.96 o 
   4  10  -2    85729.20    83299.82   3088.15 o 
   6  10  -2      596.34     2298.71   1659.49 o 
   8  10  -2    43242.96    44862.36   2475.64 o 
  10  10  -2      716.43     1804.54   1729.95 o 
  12  10  -2    36429.92    37059.57   2432.21 o 
  14  10  -2     1688.37     1687.76   1654.80 o 
  16  10  -2    96963.05    93559.72   3227.57 o 
  18  10  -2     3714.98     3603.26   1805.38 o 
  20  10  -2    94381.05    97608.95   3325.06 o 
  22  10  -2     1932.23     2321.59   1664.94 o 
  24  10  -2    54921.57    59810.62   2834.74 o 
  26  10  -2      635.76     2225.52   2941.57 o 
  28  10  -2    30652.34    39192.94   4017.86 o 
  30  10  -2     4264.69     7542.88   3211.20 o 
   2  12  -2    59923.76    63396.43   4726.18 o 
   4  12  -2     5290.81     5730.77   2198.92 o 
   6  12  -2    64364.82    68649.65   3425.63 o 
   8  12  -2     2673.18     4224.12   2287.72 o 
  10  12  -2    58875.84    56649.92   3263.64 o 
  12  12  -2     3767.81     4501.78   2170.12 o 
  14  12  -2    34839.77    38170.62   2848.47 o 
  16  12  -2     3728.89     4536.49   2027.52 o 
   5   1  -1    72766.38    84943.09   1498.41 o 
   7   1  -1   347425.03   384960.72   2816.70 o 
   9   1  -1   426840.44   453983.00   3513.97 o 
  11   1  -1   148196.27   152526.56   1494.43 o 
  13   1  -1   246221.31   259441.63   1380.24 o 
  15   1  -1    53458.02    54504.13   2055.34 o 
  17   1  -1   172536.30   175565.95   1365.48 o 
  19   1  -1    66393.17    65344.48   1330.54 o 
  21   1  -1   118150.56   120567.26   1311.86 o 
  23   1  -1    94723.31    96468.54   1400.51 o 
  25   1  -1    31026.23    31867.42   1088.15 o 
  27   1  -1    56333.05    58488.84   1151.35 o 
  29   1  -1    16732.10    17489.74    831.67 o 
  31   1  -1    95260.60    99429.49   1453.06 o 
  33   1  -1    60601.37    61610.83   1543.06 o 
  35   1  -1    74864.76    75939.84   1725.56 o 
  37   1  -1    50965.50    52372.95   1536.59 o 
  39   1  -1    88767.58    90015.23   2425.17 o 
  41   1  -1    39660.72    39217.37   1897.71 o 
  43   1  -1    39273.82    41776.89   1762.56 o 
  45   1  -1    19518.73    22098.38   1560.63 o 
  47   1  -1    11962.62    12196.32   1482.44 o 
   9   3  -1   116306.78   120294.73   1134.90 o 
  11   3  -1   164832.72   172544.42   1151.61 o 
  13   3  -1   115559.70   119465.23   1762.02 o 
  15   3  -1   149376.17   149892.86   1678.88 o 
  17   3  -1    45355.21    43881.68    875.66 o 
  19   3  -1   155378.69   154701.13   1897.75 o 
  21   3  -1   110973.17   106234.05   1368.12 o 
  23   3  -1    93953.73    92006.30   1528.42 o 
  25   3  -1   134073.22   134278.22   1974.03 o 
  27   3  -1   110388.45   110496.75   4333.21 o 
  29   3  -1    95289.15    94937.66   1806.45 o 
  31   3  -1    60709.58    59809.44   1409.04 o 
  33   3  -1    47056.64    46253.79   1335.07 o 
  35   3  -1    21753.28    22396.54   1120.45 o 
  37   3  -1    24531.41    25913.37   1437.58 o 
  39   3  -1    17197.92    16414.26   1281.80 o 
  41   3  -1    19393.13    20837.43   1227.81 o 
  43   3  -1    22701.87    22937.32   1303.41 o 
  45   3  -1    20561.38    19168.38   1795.90 o 
  47   3  -1    14895.15    15639.43   1832.21 o 
   3   5  -1    63947.16    62911.14   2342.65 o 
  11   5  -1   266053.03   267970.19   4851.05 o 
  15   5  -1   122855.84   121399.27   1647.40 o 
  17   5  -1    10931.67    11570.37    560.05 o 
  19   5  -1    51333.07    51668.05   1056.66 o 
  21   5  -1    48921.75    50369.38   1122.02 o 
  23   5  -1    64306.68    65063.26   1157.46 o 
  25   5  -1    81932.83    82398.41   1666.06 o 
  27   5  -1    52137.44    53522.91   1295.24 o 
  29   5  -1    87435.67    84369.39   2277.98 o 
  31   5  -1    24613.88    23346.16   1278.41 o 
  33   5  -1    40381.33    41909.48   1342.75 o 
  35   5  -1    11503.46    11866.32   1041.99 o 
  37   5  -1    27181.27    27853.82   1471.08 o 
  39   5  -1    15421.52    16717.22   1340.80 o 
  41   5  -1    26579.71    29123.21   2008.43 o 
  43   5  -1    42684.39    45194.14   2893.37 o 
  45   5  -1    47090.08    47711.40   2344.43 o 
   1   7  -1   100927.80    98656.37   3227.77 o 
   3   7  -1   138053.16   139146.66   4115.10 o 
   7   7  -1   144226.33   133695.44   2817.04 o 
   9   7  -1    50757.75    53830.29   2063.38 o 
  11   7  -1    82584.75    81514.00   4918.45 o 
  13   7  -1   111756.90   104181.52   3880.84 o 
  15   7  -1    95909.79    95296.25   1859.15 o 
  17   7  -1    83787.24    84440.41   1816.71 o 
  19   7  -1    54210.70    54723.04   2292.13 o 
  21   7  -1    20890.41    20725.78   3434.41 o 
  23   7  -1    43852.58    44382.45   2138.97 o 
  25   7  -1    23693.08    25808.67   2018.27 o 
  27   7  -1    24753.36    20604.25   2875.27 o 
  29   7  -1    46216.14    48732.52   2427.55 o 
  31   7  -1    40122.57    40231.37   2020.37 o 
  33   7  -1    63001.34    60688.68   2863.72 o 
  35   7  -1    53753.08    52282.00   2916.20 o 
  37   7  -1    40436.24    39236.66   2672.69 o 
  39   7  -1    27111.38    27379.48   2517.12 o 
   1   9  -1    56490.94    50395.65   2731.61 o 
   3   9  -1    45677.74    43686.18   2425.22 o 
   5   9  -1    27786.52    28312.00   2057.39 o 
   7   9  -1    22179.30    21553.22   1556.78 o 
   9   9  -1    22458.43    22332.95   1590.70 o 
  11   9  -1    22489.33    23615.99   1652.89 o 
  13   9  -1    49922.88    51845.55   2017.00 o 
  15   9  -1    52981.89    54957.45   2038.58 o 
  17   9  -1    96795.68    94322.62   2759.82 o 
  19   9  -1    71857.94    72652.02   2305.62 o 
  21   9  -1    40932.99    43543.51   2241.20 o 
  23   9  -1    47517.11    47874.61   2005.46 o 
  25   9  -1    27509.33    28672.57   1751.37 o 
  27   9  -1    30320.51    32016.94   2415.99 o 
  29   9  -1    27285.07    24997.21   2319.11 o 
  31   9  -1    27684.27    25730.76   2927.20 o 
  33   9  -1    25378.27    25718.22   2556.52 o 
   1  11  -1    62746.71    65227.20   2972.20 o 
   3  11  -1    33566.32    34517.16   2633.01 o 
   5  11  -1    58632.09    58039.24   2904.70 o 
   7  11  -1    17118.54    19220.76   3332.75 o 
   9  11  -1    26614.96    26024.13   2328.59 o 
  11  11  -1    17667.47    18720.16   2942.68 o 
  13  11  -1    14075.13    14696.70   2142.02 o 
  15  11  -1    18134.58    17644.44   2318.84 o 
  17  11  -1    29978.07    36068.53   2521.43 o 
  19  11  -1    30544.82    33323.59   2567.31 o 
  21  11  -1    33680.09    35477.11   3112.85 o 
  23  11  -1    16337.04    18317.33   1898.93 o 
  25  11  -1    15797.62    14494.08   2405.42 o 
  20   0   0   438374.56   463517.22   4508.49 o 
  24   0   0    81585.23    82127.49   2240.99 o 
  28   0   0    21686.74    20565.14   1278.11 o 
  32   0   0   158186.81   154371.13   5441.13 o 
  36   0   0    67172.77    64025.02   3370.32 o 
  40   0   0   189690.69   184566.91   4133.60 o 
  44   0   0    91414.91    92906.71   3336.44 o 
  48   0   0    56985.22    59593.68   4310.69 o 
   2   2   0   318873.78   351859.06   2360.33 o 
   4   2   0    62217.45    67205.27   1752.57 o 
   6   2   0   360128.44   395922.59   2457.57 o 
   8   2   0    17101.97    20083.79    467.01 o 
  10   2   0    41147.31    41429.39    750.10 o 
  12   2   0    31435.18    32740.11    814.60 o 
  14   2   0   156573.33   157698.95   1785.72 o 
  16   2   0    54331.12    55903.80    956.67 o 
  18   2   0   313312.94   306998.03   2390.09 o 
  20   2   0      426.22      477.63    653.53 o 
  22   2   0   264249.44   258659.00   2552.46 o 
  24   2   0    21957.30    22602.07    808.22 o 
  26   2   0   209002.00   214554.25   3896.11 o 
  28   2   0    11325.04    12141.30    729.26 o 
  30   2   0    93788.66    94333.93   2008.09 o 
  32   2   0     7312.81     6538.41   1059.30 o 
  34   2   0    90496.12    91304.90   1844.23 o 
  36   2   0     6211.37     6129.65   1015.78 o 
  38   2   0    62094.45    61487.07   1711.99 o 
  40   2   0     1442.91     1912.70   1010.25 o 
  42   2   0    51540.04    51886.04   2099.60 o 
  44   2   0     7472.78     7228.42   1499.99 o 
  46   2   0    40985.34    37318.16   2740.46 o 
  48   2   0     4292.25     4545.39   1933.04 o 
   0   4   0     3099.90     3949.35    974.63 o 
   2   4   0      704.33     2782.29    672.53 o 
   4   4   0    96569.55    94304.84   2059.76 o 
   6   4   0    46749.16    47655.20   1555.87 o 
   8   4   0   175372.75   175447.61   2929.41 o 
  10   4   0    34235.79    33640.91    694.03 o 
  12   4   0   358470.34   360064.41   3574.25 o 
  14   4   0     4667.83     4952.70    417.93 o 
  16   4   0   151551.83   146837.59   1409.05 o 
  18   4   0    18153.12    19305.22    672.69 o 
  20   4   0   196895.67   195541.80   1641.64 o 
  22   4   0     9112.33     8395.32    655.78 o 
  24   4   0   170557.56   167280.02   1669.01 o 
  26   4   0     2125.48     2975.13    766.61 o 
  28   4   0   184670.64   180465.52   2910.20 o 
  30   4   0    14637.86    13207.47   1050.87 o 
  32   4   0    74048.52    76604.95   1791.67 o 
  34   4   0    12940.29    13558.47   1002.39 o 
  36   4   0    47919.48    47157.95   1421.53 o 
  38   4   0     1818.97     2087.35   1097.07 o 
  40   4   0    34907.01    35295.50   1639.25 o 
  42   4   0       57.38      498.46   1122.33 o 
  44   4   0    41051.32    42165.72   1811.33 o 
  46   4   0        3.62      448.17   1456.34 o 
   2   6   0   310952.66   298966.09   4017.86 o 
  10   6   0   236371.77   224257.69   4815.69 o 
  12   6   0    27700.13    27650.24    859.07 o 
  14   6   0   132044.41   128814.43   1429.79 o 
  16   6   0     5506.40     5527.41    494.59 o 
  18   6   0    52663.48    53973.10    856.60 o 
  20   6   0    19991.70    20492.91    834.33 o 
  22   6   0   109109.37   109951.81   2285.61 o 
  24   6   0        4.62      470.50    686.46 o 
  26   6   0    70365.77    68967.76   1439.81 o 
  28   6   0      576.57      540.37   1025.97 o 
  30   6   0    67588.52    68893.30   1881.37 o 
  32   6   0     7869.70     8343.90   1257.14 o 
  34   6   0    34871.29    36217.73   1877.89 o 
  36   6   0      644.11      986.65   1405.67 o 
  38   6   0    45774.00    45475.09   2186.73 o 
  40   6   0       16.27      223.92   1533.37 o 
  42   6   0   109760.73   113513.56   3221.18 o 
   0   8   0   174063.20   165304.75   4283.07 o 
   2   8   0     1562.22     2408.71   1390.19 o 
   4   8   0   184782.28   176972.36   4782.54 o 
   6   8   0     7523.41     7361.85   1433.44 o 
   8   8   0    72791.27    69657.41   2470.48 o 
  10   8   0    15943.51    14565.28   1664.63 o 
  12   8   0    18931.58    21570.85   1663.78 o 
  14   8   0      206.80      147.48   1461.88 o 
  16   8   0   179070.27   176123.06   5207.97 o 
  18   8   0    14067.05    13753.47   1737.38 o 
  20   8   0   151697.30   153866.14   3613.36 o 
  22   8   0      836.84     1070.82   1485.88 o 
  24   8   0   149723.64   149416.14   3643.14 o 
  26   8   0        4.54        0.00   1565.74 o 
  28   8   0    47624.38    47197.84   2548.61 o 
  30   8   0     2721.27     2826.63   1663.13 o 
  32   8   0    31769.51    34818.29   2459.04 o 
  34   8   0    13912.17    14525.27   2061.19 o 
  36   8   0    69561.13    74608.91   4786.96 o 
  38   8   0     3191.13     2826.65   3034.39 o 
   2  10   0   103976.88   105133.38   3408.29 o 
   4  10   0    15422.79    16304.62   2059.40 o 
   6  10   0    29711.59    28580.09   1736.99 o 
   8  10   0     8145.37     7368.40   1401.46 o 
  10  10   0    38278.57    36405.57   1827.16 o 
  12  10   0     2029.04     3381.93   1728.36 o 
  14  10   0    39284.77    43473.43   2507.35 o 
  16  10   0      426.48     1621.89   1768.18 o 
  18  10   0   108851.27   104349.62   7558.35 o 
  20  10   0     8967.04     7453.79   1923.99 o 
  22  10   0    84539.34    84985.72   3646.57 o 
  24  10   0        4.76     1171.82   1453.03 o 
  26  10   0    53947.71    53972.48   2925.89 o 
  28  10   0     3256.03     3291.27   1869.56 o 
  30  10   0    31842.02    32328.84   2755.02 o 
   0  12   0    54345.11    56190.39   4621.20 o 
   2  12   0     9494.54     9758.93   2172.12 o 
   4  12   0    80707.86    87669.93   3668.47 o 
   6  12   0     7104.77     8487.19   2099.17 o 
   8  12   0    81040.32    86843.99   3641.25 o 
  10  12   0      236.69     1141.46   2019.68 o 
  12  12   0    45203.00    46491.05   2959.79 o 
  14  12   0     5668.14     5485.79   2160.15 o 
  16  12   0    17412.47    14438.17   2282.85 o 
   1   1   1   495469.44   522037.00  10612.64 o 
   9   1   1   397375.16   435562.34   2886.32 o 
  15   1   1    89742.37    96563.95   1453.11 o 
  17   1   1   159738.03   157543.06   3138.26 o 
  19   1   1    60485.77    57940.76   2243.20 o 
  21   1   1   128570.25   128927.41   3275.29 o 
  23   1   1    78014.20    82136.33   2550.39 o 
  25   1   1    28045.84    27720.60   1821.08 o 
  27   1   1    45097.47    46100.67   1231.09 o 
  29   1   1    18628.94    19268.26    885.58 o 
  31   1   1   100698.79   102565.97   1627.52 o 
  33   1   1    61003.86    63314.33   1300.03 o 
  35   1   1    67100.39    65914.81   1629.31 o 
  37   1   1    58607.51    60442.36   1628.08 o 
  39   1   1    86312.70    89495.98   1975.29 o 
  41   1   1    40279.58    40555.93   1911.52 o 
  43   1   1    35364.29    36446.44   1952.78 o 
  45   1   1    19960.05    19646.61   1666.93 o 
  47   1   1    13703.28    15191.15   1762.44 o 
   1   3   1    67032.99    70119.10   1014.41 o 
   3   3   1    39924.54    41607.98    852.66 o 
   5   3   1   139759.48   147483.69   1293.69 o 
   7   3   1    48374.53    49969.44    842.77 o 
   9   3   1   127142.97   130105.24   1895.85 o 
  11   3   1   162890.58   166757.61   1897.37 o 
  13   3   1   139016.72   141572.09   2199.32 o 
  15   3   1   151357.81   151998.19   1336.67 o 
  17   3   1    50738.53    49302.58    888.53 o 
  19   3   1   160485.02   160511.44   3307.55 o 
  21   3   1   104932.83   104500.41   1421.49 o 
  23   3   1   102858.99    98598.48   1970.74 o 
  25   3   1   131524.34   130628.23   2070.90 o 
  27   3   1   121796.05   118132.78   3464.41 o 
  29   3   1    97410.55    96620.18   1732.33 o 
  31   3   1    56636.38    57280.68   1731.54 o 
  33   3   1    58067.92    56742.46   1783.08 o 
  35   3   1    26774.64    25818.38   1232.44 o 
  37   3   1    26609.87    26336.83   1330.84 o 
  39   3   1    11141.65    10734.98   1299.74 o 
  41   3   1    17835.48    18838.20   1537.65 o 
  43   3   1    21798.54    21283.04   1637.42 o 
  45   3   1    17630.75    20644.59   1900.32 o 
  47   3   1    12869.75    14953.94   1991.63 o 
   1   5   1    30332.96    29043.98   1132.20 o 
   3   5   1    56359.74    55818.36   1425.74 o 
   5   5   1   163029.42   162348.20   1684.82 o 
   7   5   1   175618.89   177844.95   2053.39 o 
   9   5   1   200819.59   199668.75   3350.43 o 
  11   5   1   277787.47   285894.19   3439.19 o 
  13   5   1    83388.33    84668.52   1204.82 o 
  15   5   1   102701.60   101491.25   1147.26 o 
  17   5   1    16174.45    17158.80    780.29 o 
  19   5   1    38601.05    39149.33    993.31 o 
  21   5   1    40560.35    41390.57   1034.60 o 
  23   5   1    56276.86    57622.56   1703.28 o 
  25   5   1    75058.65    75570.77   1249.18 o 
  27   5   1    56916.12    54980.17   1337.58 o 
  29   5   1    82292.88    80824.96   1588.93 o 
  31   5   1    29985.46    30123.13   1181.69 o 
  33   5   1    38243.52    39305.63   1487.03 o 
  35   5   1    12826.83    15064.89   1236.64 o 
  37   5   1    23408.91    24136.37   1424.85 o 
  39   5   1    22211.27    22889.19   1448.32 o 
  41   5   1    27960.42    28754.58   1598.96 o 
  43   5   1    45978.30    51698.04   2377.60 o 
  45   5   1    45164.75    44349.11   2382.50 o 
   5   7   1    86524.77    84540.63   2073.20 o 
   7   7   1   127199.39   122474.07   3821.17 o 
   9   7   1    62576.33    65639.80   2163.56 o 
  11   7   1    73924.16    74757.63   1239.62 o 
  13   7   1    98506.44    97636.72   2656.45 o 
  15   7   1   106189.16   102987.75   2118.15 o 
  17   7   1    84544.27    82585.53   2007.52 o 
  19   7   1    39560.79    37680.30   1561.81 o 
  21   7   1    23310.61    23541.55   1459.14 o 
  23   7   1    34359.35    34033.85   1411.27 o 
  25   7   1    30235.42    30689.58   1436.89 o 
  27   7   1    16489.84    15266.46   1267.93 o 
  29   7   1    39785.54    39012.35   1607.11 o 
  31   7   1    51980.42    52289.00   1845.89 o 
  33   7   1    50000.52    52362.49   1870.79 o 
  35   7   1    66855.74    67301.80   2538.58 o 
  37   7   1    37175.93    34274.42   2162.19 o 
  39   7   1    24950.11    24928.42   2034.77 o 
   1   9   1    52842.55    52812.68   2050.05 o 
   3   9   1    40444.90    43425.18   2923.89 o 
   5   9   1    22953.65    21862.46   1874.98 o 
   7   9   1    20564.05    22018.15   2027.72 o 
   9   9   1    18908.05    19461.71   1894.46 o 
  11   9   1    18726.37    19649.84   1822.01 o 
  13   9   1    58023.96    58652.84   2537.29 o 
  15   9   1    51857.91    53744.55   2562.48 o 
  17   9   1    94873.52    93568.66   3093.34 o 
  19   9   1    82986.41    81288.88   2942.68 o 
  21   9   1    44551.63    48056.98   2477.79 o 
  23   9   1    53369.52    49939.54   2569.59 o 
  25   9   1    27385.19    28968.67   2313.13 o 
  27   9   1    33582.15    36015.35   2486.33 o 
  29   9   1    31633.03    33059.37   2396.80 o 
  31   9   1    27859.53    29220.77   3007.87 o 
  33   9   1    30717.77    30765.51   2515.99 o 
   1  11   1    59145.20    58041.24   5392.51 o 
   3  11   1    43288.46    43042.20   2731.57 o 
   5  11   1    51482.90    49995.80   2199.33 o 
   7  11   1    25653.98    26953.76   1827.20 o 
   9  11   1    20984.38    18720.51   2091.87 o 
  11  11   1    25580.29    25960.26   2385.62 o 
  13  11   1    16556.46    17173.35   2111.07 o 
  15  11   1    16937.05    17544.33   2410.05 o 
  17  11   1    28902.98    31180.33   2493.61 o 
  19  11   1    32553.57    34517.11   2659.58 o 
  21  11   1    31235.64    30302.91   2522.67 o 
  23  11   1    17550.54    19815.08   2584.65 o 
  25  11   1    12255.82    13143.57   2366.89 o 
  34   0   2   157388.50   155105.50   6590.36 o 
  38   0   2   147579.16   140306.92   4985.86 o 
  42   0   2    70228.72    74802.96   3785.81 o 
  46   0   2    41978.16    43748.57   2574.94 o 
   2   2   2    67497.16    77369.26   1688.47 o 
   4   2   2   100390.95   100877.52   2039.87 o 
  10   2   2   100023.27   106351.80   1443.16 o 
  12   2   2   312925.53   311406.44   2782.45 o 
  14   2   2    94363.57    96434.75   3348.22 o 
  16   2   2   105616.11    99122.69   2075.83 o 
  18   2   2     6430.80     7245.58    633.07 o 
  20   2   2   348347.50   348803.25   5606.42 o 
  22   2   2    11567.63    12292.65    790.31 o 
  24   2   2   179568.39   172743.31   3836.64 o 
  26   2   2     9713.89    10060.00   1149.86 o 
  28   2   2   131494.19   133521.92   1928.76 o 
  30   2   2     3819.97     4475.60    848.88 o 
  32   2   2   120149.36   119462.96   2303.35 o 
  34   2   2    19759.53    20574.96   1331.04 o 
  36   2   2    55200.11    57351.32   2099.80 o 
  38   2   2    21728.51    22885.09   1269.21 o 
  40   2   2    88750.30    87471.89   1994.46 o 
  42   2   2    12803.00    14458.48   1494.93 o 
  44   2   2    42902.74    44355.72   2546.37 o 
  46   2   2       85.72     1333.94   1695.32 o 
  48   2   2    25382.58    24838.33   2398.36 o 
   2   4   2   222789.66   227054.41   2404.30 o 
   4   4   2    92048.48    99348.13   1452.00 o 
   6   4   2   256650.16   262223.22   2232.84 o 
   8   4   2    44901.24    46294.35   1667.32 o 
  10   4   2   228074.00   226146.08   2295.38 o 
  12   4   2     7553.73     8698.15   1013.32 o 
  14   4   2   189337.03   188047.27   2777.47 o 
  16   4   2     5226.95     6447.58    832.75 o 
  18   4   2   123757.80   119904.20   2163.41 o 
  20   4   2     1523.18     2283.14    521.36 o 
  22   4   2   156040.84   154284.70   1519.24 o 
  24   4   2    15867.28    15931.35    843.80 o 
  26   4   2   181588.98   177892.03   1939.18 o 
  28   4   2     1576.01     2529.91    767.30 o 
  30   4   2   126359.74   125086.70   1620.01 o 
  32   4   2    11996.39    12473.04    956.10 o 
  34   4   2    74037.09    74319.90   1856.96 o 
  36   4   2     5969.29     5901.52   1113.53 o 
  38   4   2    27062.00    29190.26   1494.27 o 
  40   4   2       51.11      231.40   1119.60 o 
  42   4   2    47184.74    47709.88   1855.47 o 
  44   4   2     2015.81     3307.28   1209.83 o 
  46   4   2    56870.05    59766.65   2113.25 o 
   0   6   2   142487.52   137115.63   3304.02 o 
   2   6   2     1304.84     1420.01    886.85 o 
   4   6   2   279420.75   286226.66   5158.25 o 
   6   6   2     1384.93     1151.47    626.63 o 
   8   6   2   270481.78   267492.75   4036.64 o 
  10   6   2    12299.17    12773.75    801.65 o 
  12   6   2   140547.63   141281.55   3306.23 o 
  14   6   2    14836.60    13501.01   1300.15 o 
  16   6   2   137716.16   137235.80   1785.64 o 
  18   6   2     6552.85     6789.65    702.61 o 
  20   6   2    51367.80    52315.23   1174.62 o 
  22   6   2     3016.95     2931.54    678.55 o 
  24   6   2   109581.88   105669.91   1657.25 o 
  26   6   2      659.47     1625.58    991.49 o 
  28   6   2   102009.08    98412.21   2063.04 o 
  30   6   2     3126.48     3583.76   1102.48 o 
  32   6   2    59582.41    60341.22   1537.80 o 
  34   6   2     3126.65     4815.73   1399.09 o 
  36   6   2    49948.28    50279.13   2219.47 o 
  38   6   2     3018.30     3426.56   1494.52 o 
  40   6   2    39572.01    41688.61   2590.90 o 
  42   6   2     4062.71     4779.40   1688.94 o 
   2   8   2   139568.39   138406.30   4042.17 o 
   4   8   2     9239.35    10442.46   2022.19 o 
   8   8   2    31025.64    28956.01   2610.06 o 
  12   8   2     3541.12     4142.74   1528.92 o 
  14   8   2   100521.70   100195.03   2471.31 o 
  16   8   2      163.64      445.71   1013.84 o 
  18   8   2   137036.61   135493.45   2982.22 o 
  20   8   2      470.95     1104.13   1025.02 o 
  22   8   2   140087.23   137712.31   2749.68 o 
  24   8   2      219.22      501.44   1196.19 o 
  26   8   2    63735.24    64533.97   2138.04 o 
  28   8   2      603.63     1436.10   1185.03 o 
  30   8   2    50642.88    48973.75   1848.83 o 
  32   8   2    10699.95    12963.88   1387.19 o 
  34   8   2    54487.25    56584.86   2084.55 o 
  36   8   2     6150.64     5885.00   1631.17 o 
  38   8   2    57294.42    58078.74   2584.23 o 
   0  10   2    77023.63    75716.15   3622.26 o 
   2  10   2     3472.27     3039.86   1322.30 o 
   4  10   2    81034.98    81186.01   3889.68 o 
   6  10   2      654.80        8.39   1622.87 o 
   8  10   2    37782.07    36153.79   2340.42 o 
  10  10   2      847.55      358.08   1482.97 o 
  12  10   2    38286.98    38274.77   2391.82 o 
  14  10   2     1725.18     1673.83   1581.02 o 
  16  10   2   107879.26   106864.89   3475.53 o 
  18  10   2     3993.41     4547.18   1851.05 o 
  20  10   2   111846.75   111377.02   3560.31 o 
  22  10   2     2132.95     3372.73   1695.46 o 
  24  10   2    59728.57    64168.87   3652.10 o 
  26  10   2      492.15      839.71   1838.45 o 
  28  10   2    32362.60    32803.79   2560.50 o 
  30  10   2     3919.13     5347.29   2125.41 o 
   2  12   2    63899.42    68066.85   4294.12 o 
   4  12   2     5321.68     4905.89   1932.07 o 
   6  12   2    71038.35    71120.91   2650.06 o 
   8  12   2     2706.90     3591.63   1806.17 o 
  10  12   2    67865.55    68099.37   3184.28 o 
  12  12   2     3726.79     4912.10   2182.47 o 
  14  12   2    33697.84    37342.46   2761.44 o 
  16  12   2     3602.72     3328.95   2035.34 o 
  19   1   3   172122.42   174233.00   1757.28 o 
  27   1   3    25604.68    27559.73   1579.93 o 
  29   1   3    56794.46    56253.75   2086.88 o 
  31   1   3    63683.38    64474.73   2310.52 o 
  33   1   3    91783.72    85295.58   2658.83 o 
  35   1   3    33932.86    34029.92   1324.31 o 
  37   1   3    91587.13    90324.64   1920.42 o 
  39   1   3    29556.78    30140.17   1356.00 o 
  41   1   3    61909.13    60832.15   2144.49 o 
  43   1   3    17977.44    20021.19   1992.66 o 
  45   1   3    17777.54    19298.21   2101.44 o 
  47   1   3     8623.00     8659.20   1905.88 o 
   3   3   3   194315.08   206473.47   3109.53 o 
   5   3   3    74729.61    79787.05   2243.20 o 
   7   3   3   166656.14   174208.50   3322.80 o 
   9   3   3   175806.34   179885.30   4923.98 o 
  11   3   3   216648.83   224666.44   1554.79 o 
  13   3   3   201012.31   207501.14   3743.82 o 
  15   3   3    54078.79    53346.07   2267.51 o 
  17   3   3    75064.52    70745.65   1362.95 o 
  19   3   3   100965.09   100595.42   1419.34 o 
  21   3   3    77997.20    74958.59   1600.24 o 
  23   3   3    70968.47    70012.57   1372.82 o 
  25   3   3    64684.41    63724.44   2999.03 o 
  27   3   3    72189.07    72041.65   1367.44 o 
  29   3   3    95851.76    95281.57   1439.11 o 
  31   3   3    80301.63    77921.23   1648.38 o 
  33   3   3    84432.80    82527.42   1757.15 o 
  35   3   3    30777.80    30128.28   1963.10 o 
  37   3   3    21691.79    22426.18   1449.87 o 
  39   3   3    32499.22    32624.76   1723.27 o 
  41   3   3    13464.09    13982.02   1518.95 o 
  43   3   3    46571.59    45768.25   2020.45 o 
  45   3   3    21865.16    21506.79   1716.98 o 
  47   3   3    22045.79    21138.99   2309.13 o 
   1   5   3    29626.71    27385.33    524.01 o 
   3   5   3   112421.91   120188.27   1431.18 o 
   5   5   3   212659.72   214540.28   2698.88 o 
   7   5   3    88519.44    90529.58   1366.60 o 
   9   5   3   240998.55   237746.05   2263.26 o 
  11   5   3    73551.08    73628.09   2532.06 o 
  13   5   3   206980.86   203851.58   1854.11 o 
  15   5   3    45283.98    44093.32   2405.63 o 
  17   5   3    58970.64    59921.52   2004.01 o 
  19   5   3    17830.02    19043.34   1266.38 o 
  21   5   3    21730.12    20945.69    909.65 o 
  23   5   3    60518.30    60187.03   1294.26 o 
  25   5   3    64958.25    66244.73   1636.91 o 
  27   5   3    97198.48    93353.88   1894.30 o 
  29   5   3    61011.27    61171.95   1439.90 o 
  31   5   3    75519.27    76203.04   1606.85 o 
  33   5   3    15486.56    17417.30   1295.43 o 
  35   5   3    58598.75    59899.22   1849.84 o 
  37   5   3    11556.80    11886.53   1267.10 o 
  39   5   3    20938.40    21721.99   1454.65 o 
  41   5   3    10584.83    11205.30   1384.68 o 
  43   5   3    29292.75    31682.86   1737.96 o 
   5   7   3   140808.20   141975.16   2408.10 o 
   7   7   3    30201.63    30672.34   1068.57 o 
   9   7   3   115519.70   115452.27   1784.14 o 
  11   7   3    64578.52    65028.14   1416.74 o 
  13   7   3    67837.86    66184.22   2029.46 o 
  15   7   3    79016.19    76169.21   3540.49 o 
  17   7   3    90940.97    88785.45   1789.38 o 
  19   7   3    19061.05    18851.81    908.48 o 
  21   7   3    72729.67    73118.09   1775.83 o 
  23   7   3    37532.82    35933.69   1438.95 o 
  25   7   3    37542.67    37163.83   1514.38 o 
  27   7   3    39821.25    39558.52   1581.21 o 
  29   7   3    23815.21    24408.35   1438.53 o 
  31   7   3    64057.93    65063.30   1943.51 o 
  33   7   3    29538.62    27625.84   1910.18 o 
  35   7   3    59525.64    61668.15   2509.65 o 
  37   7   3    23228.11    21683.17   1945.46 o 
  39   7   3    30333.57    30789.47   2107.76 o 
   1   9   3    46941.66    45555.64   1986.78 o 
   3   9   3    31880.72    34360.87   3692.99 o 
   5   9   3    37564.36    37230.60   1837.93 o 
   7   9   3    47750.61    44779.96   2599.01 o 
   9   9   3    32014.66    36658.02   2990.19 o 
  11   9   3    64982.44    66038.36   3606.79 o 
  13   9   3    34719.98    35458.99   2280.84 o 
  15   9   3    64982.57    65226.90   1953.00 o 
  17   9   3    77633.19    74306.29   2799.73 o 
  19   9   3    38941.14    39885.00   1760.15 o 
  21   9   3    50971.67    51343.93   1971.77 o 
  23   9   3    30753.99    35025.09   1839.81 o 
  25   9   3    27642.49    27191.88   1732.44 o 
  27   9   3    21674.38    20528.90   1679.38 o 
  29   9   3    21851.14    21682.86   1763.49 o 
  31   9   3    15333.15    17236.24   1750.40 o 
  33   9   3    35065.82    36491.50   2176.03 o 
   1  11   3    39202.83    39130.99   2183.13 o 
   3  11   3    56229.43    56828.09   2442.00 o 
   5  11   3    11111.75    12455.81   2576.91 o 
   7  11   3    53003.97    54262.55   2807.37 o 
   9  11   3     9463.10    11756.08   2020.55 o 
  11  11   3    30290.11    32222.92   2352.62 o 
  13  11   3    31052.89    30936.01   2527.80 o 
  15  11   3    38494.54    40221.51   2530.79 o 
  17  11   3    36296.21    35782.09   2664.27 o 
  19  11   3    47768.34    46954.42   2895.47 o 
  21  11   3    12294.73    15487.86   2252.66 o 
  23  11   3    23541.83    20610.83   2441.82 o 
  24   0   4   217281.53   215813.11   4771.49 o 
  28   0   4    81690.37    79347.25   3346.01 o 
  32   0   4   142263.02   143226.41   4672.04 o 
  36   0   4    82709.57    80881.02   3849.90 o 
  40   0   4   124875.98   117715.85   4853.26 o 
  44   0   4    17686.21    21870.61   3007.87 o 
  48   0   4    16041.98    17214.04   3308.44 o 
   2   2   4   268116.13   283659.31   2324.97 o 
  16   2   4     6501.39     6150.56    724.89 o 
  18   2   4   176884.17   165127.94   2422.21 o 
  20   2   4     5024.26     4938.43    696.16 o 
  22   2   4   185583.19   177194.02   2655.37 o 
  24   2   4      870.49      935.64    696.51 o 
  26   2   4   114631.41   116817.57   1497.21 o 
  28   2   4     3518.52     4733.78    952.47 o 
  30   2   4    93765.34    93062.05   2742.78 o 
  32   2   4    10924.72     9647.34   1100.88 o 
  34   2   4   100192.46    99975.59   2919.38 o 
  36   2   4      906.02     1233.39   1138.40 o 
  38   2   4    67290.36    65403.26   2077.94 o 
  40   2   4    13807.43    13501.88   1465.36 o 
  42   2   4    75427.21    77728.05   2359.40 o 
  44   2   4     7459.10     6375.91   1834.88 o 
  46   2   4    48395.71    44578.15   2624.60 o 
   4   4   4   340321.50   352694.47   4577.00 o 
   6   4   4    10677.62    11802.53    911.31 o 
   8   4   4   230777.09   226289.44   2703.40 o 
  10   4   4    20719.66    21093.03   1221.84 o 
  12   4   4   309291.03   302743.72   2841.75 o 
  14   4   4    30107.33    29412.70    745.61 o 
  16   4   4   115241.38   115178.16   2495.20 o 
  18   4   4      224.23     1569.13   1284.04 o 
  20   4   4   108246.91   106656.78   3547.12 o 
  22   4   4     2997.02     2297.45   1052.94 o 
  24   4   4    89255.76    87526.36   1467.36 o 
  26   4   4     3303.14     3953.74    890.22 o 
  28   4   4   149238.20   146174.58   2075.48 o 
  30   4   4    15364.23    14994.92   1035.34 o 
  32   4   4   126048.05   124215.37   2536.30 o 
  34   4   4     7345.25     6100.72   1205.04 o 
  36   4   4    80559.44    78283.47   2288.90 o 
  38   4   4     4382.71     5302.58   1225.22 o 
  40   4   4    48159.47    47124.96   2018.11 o 
  42   4   4     1998.56     1715.03   1351.73 o 
  44   4   4    60138.38    60553.08   2315.79 o 
   2   6   4   108342.52   103412.70   2340.40 o 
   4   6   4       51.10      814.70    654.97 o 
   6   6   4   162927.67   158862.94   2144.30 o 
   8   6   4    11363.99    12247.62    909.51 o 
  10   6   4   134926.03   128973.10   1612.89 o 
  12   6   4     2447.77     2955.82    633.89 o 
  14   6   4   153447.83   147263.02   1673.22 o 
  16   6   4    10463.05    11249.33   1084.97 o 
  18   6   4    97999.61    98822.63   3617.85 o 
  20   6   4     1781.13     3262.89   1032.11 o 
  22   6   4   128452.03   126872.58   2126.78 o 
  24   6   4    10428.14    11982.87   1122.17 o 
  26   6   4   138642.27   136439.91   2345.14 o 
  28   6   4     3785.65     3952.16    868.68 o 
  30   6   4   106353.27   107688.55   1897.67 o 
  32   6   4    15343.83    16305.79   1278.45 o 
  34   6   4    50802.74    52834.59   1776.33 o 
  36   6   4     1211.28     1660.38   1406.20 o 
  38   6   4    33682.66    32369.29   2004.29 o 
  40   6   4     4764.72     6082.02   1696.50 o 
  42   6   4    29800.14    27888.98   2219.38 o 
   0   8   4   149341.78   145089.47   4099.63 o 
   2   8   4     3723.63     4787.75   1208.71 o 
   4   8   4   113904.93   113174.21   3951.56 o 
   6   8   4    21744.53    21828.62   2413.37 o 
   8   8   4   103751.34   103806.03   2227.81 o 
  10   8   4     3346.29     3072.82    811.14 o 
  12   8   4    53152.05    54261.07   1454.64 o 
  14   8   4    11405.80    12391.80   1966.94 o 
  16   8   4   110585.09   110023.20   3390.21 o 
  18   8   4      472.98      565.50   1095.96 o 
  20   8   4    89443.79    88393.44   2259.71 o 
  22   8   4     5267.40     5717.17   1088.27 o 
  24   8   4    79493.76    79505.38   2029.65 o 
  26   8   4      401.61     1188.69   1057.52 o 
  28   8   4    41630.39    41272.96   1709.87 o 
  30   8   4     9434.19    10104.35   1784.13 o 
  32   8   4    46150.18    47019.29   1886.29 o 
  34   8   4     9586.73     7651.71   1662.77 o 
  36   8   4    51450.37    49255.12   2451.86 o 
   2  10   4   116008.14   110034.45   2956.79 o 
   4  10   4      158.17        0.00   1297.47 o 
   6  10   4    61804.27    62348.88   2352.55 o 
   8  10   4     4077.35     4704.28   1373.74 o 
  10  10   4    76933.45    78730.64   4172.56 o 
  12  10   4     8411.44     9333.02   2643.21 o 
  14  10   4    73034.12    68659.48   3993.55 o 
  16  10   4     7019.85     7378.39   1835.35 o 
  18  10   4    96449.59    96708.00   3352.09 o 
  20  10   4      638.79     2233.39   1679.81 o 
  22  10   4    47240.66    48904.08   3249.87 o 
  24  10   4     3752.80     3197.09   1791.83 o 
  26  10   4    38037.39    37078.08   2644.27 o 
  28  10   4     3095.90     2139.72   1864.37 o 
   0  12   4    25276.92    28723.96   3043.23 o 
   2  12   4     2433.99     2275.51   1609.58 o 
   4  12   4    43449.63    46422.00   3717.30 o 
   6  12   4     3363.74     3996.06   2027.32 o 
   8  12   4    47689.06    51918.78   2974.52 o 
  10  12   4      290.36      769.01   1981.01 o 
  12  12   4    51149.25    54092.42   3110.70 o 
  14  12   4     5284.85     4451.28   2582.44 o 
  23   1   5   121614.59   114997.49   1615.54 o 
  25   1   5    41200.53    39239.35   2523.87 o 
  27   1   5    87429.48    82065.02   2453.72 o 
  29   1   5    43917.41    42662.89   1965.45 o 
  31   1   5    81327.06    75723.33   2544.90 o 
  33   1   5    79180.23    76059.71   2595.69 o 
  35   1   5    17664.96    18234.16   1871.91 o 
  37   1   5    34893.44    33439.73   2114.12 o 
  39   1   5    52012.72    48549.28   2471.44 o 
  41   1   5    13241.29    14554.93   1419.91 o 
  43   1   5    33620.00    34641.34   2301.72 o 
  45   1   5    12013.46    10888.91   1982.18 o 
  47   1   5    11764.67    14337.89   2189.71 o 
   1   3   5   212026.88   211982.58   1994.08 o 
   3   3   5   175971.38   176226.80   2990.19 o 
   5   3   5   362229.59   347896.47   4378.10 o 
  17   3   5    34579.33    33323.06   2196.78 o 
  19   3   5    61368.06    61144.12   2392.37 o 
  21   3   5    69083.06    68602.02   2970.30 o 
  23   3   5    17012.86    15223.67    889.65 o 
  25   3   5    73903.88    73806.88   1403.25 o 
  27   3   5    33306.41    32938.92    980.01 o 
  29   3   5    38066.07    36728.61   1885.30 o 
  31   3   5    59637.72    61775.06   2705.10 o 
  33   3   5    28102.10    26642.20   2564.76 o 
  35   3   5    81459.98    77877.84   2703.14 o 
  37   3   5    38607.49    36687.57   1795.06 o 
  39   3   5    31763.54    31727.71   1731.61 o 
  41   3   5    51124.12    52219.30   2134.99 o 
  43   3   5    39103.47    39201.40   1972.72 o 
  45   3   5    53338.78    55183.96   2324.65 o 
   3   5   5    74772.16    77497.45   1955.89 o 
   5   5   5    77877.49    76768.16   1635.42 o 
   7   5   5    96173.05   100621.18   1963.35 o 
   9   5   5   129761.13   132581.59   2352.46 o 
  11   5   5   140208.19   135369.83   2566.57 o 
  13   5   5    60380.56    59524.14   1203.13 o 
  15   5   5    93678.09    91184.71   1320.48 o 
  17   5   5    40377.11    38118.00    767.88 o 
  19   5   5    71677.65    71809.91   2325.47 o 
  21   5   5    62887.46    63410.79   2316.23 o 
  23   5   5    57739.66    55950.54   2292.91 o 
  25   5   5    75313.67    73990.59   2652.08 o 
  27   5   5    49698.72    46504.23   1315.39 o 
  29   5   5   122100.20   120154.99   3134.58 o 
  31   5   5    47176.39    46967.61   1640.85 o 
  33   5   5    51243.74    51012.14   1746.54 o 
  35   5   5    41567.29    41012.13   1684.05 o 
  37   5   5    19796.30    19683.44   1421.05 o 
  39   5   5    16873.08    16636.59   1464.73 o 
  41   5   5    23818.75    25031.16   1622.60 o 
  43   5   5    18736.18    20680.84   1597.57 o 
   1   7   5    26101.56    25572.43   1096.18 o 
   3   7   5    74362.20    75800.33   1636.33 o 
   5   7   5    27275.18    28221.54   1338.18 o 
   7   7   5    98376.60    97367.98   1687.77 o 
   9   7   5    29427.14    30510.50   1129.70 o 
  11   7   5    42516.09    42406.15   1269.10 o 
  13   7   5    59792.24    60041.71   1305.89 o 
  15   7   5    80572.38    76967.30   1947.63 o 
  17   7   5    56910.60    55567.31   2273.23 o 
  19   7   5    39077.68    41865.51   1675.45 o 
  21   7   5    27818.95    25766.94   1587.86 o 
  23   7   5    91666.64    88126.39   2114.60 o 
  25   7   5    44131.89    43149.69   1607.20 o 
  27   7   5    33657.17    31685.67   1497.99 o 
  29   7   5    46307.11    45814.55   1911.08 o 
  31   7   5    11188.43    10881.99   1313.34 o 
  33   7   5    49290.10    50840.13   2490.02 o 
  35   7   5    18321.13    17538.02   1901.49 o 
  37   7   5    39631.66    34446.63   2264.86 o 
  39   7   5    13594.39    14764.38   2029.08 o 
   1   9   5    74167.84    69498.18   2317.66 o 
   3   9   5    87394.72    87395.34   2526.16 o 
   5   9   5    53675.91    52321.97   2074.24 o 
   7   9   5    65337.91    67735.17   2820.02 o 
  11   9   5    41168.72    45334.66   3337.17 o 
  17   9   5    34907.15    35575.10   3412.31 o 
  19   9   5    25393.05    27760.81   1652.70 o 
  21   9   5    37147.67    36368.98   1783.82 o 
  23   9   5    28143.70    26573.85   1684.18 o 
  25   9   5    12608.39    13093.39   1524.94 o 
  27   9   5    20807.07    21014.92   1722.52 o 
  29   9   5    11386.14    10707.03   1407.84 o 
  31   9   5    16394.75    16912.97   1609.50 o 
  33   9   5    14773.26    15411.94   1907.63 o 
   1  11   5    38609.09    39110.28   2232.50 o 
   3  11   5    16190.25    16166.04   1795.43 o 
   5  11   5    59974.33    55561.01   2461.19 o 
   7  11   5     9069.93    10281.13   2641.00 o 
   9  11   5    29797.77    28936.12   3164.78 o 
  11  11   5    23648.23    27079.68   3412.31 o 
  13  11   5    33727.88    37029.31   3646.57 o 
  15  11   5    37322.88    36774.90   2616.49 o 
  17  11   5    41128.96    39096.39   2615.93 o 
  19  11   5    44462.88    42854.70   4275.33 o 
  21  11   5    43402.27    44933.46   2846.49 o 
  30   0   6    91718.49    88938.84   3832.22 o 
  34   0   6    88088.36    86127.67   4059.85 o 
  38   0   6    60574.86    62886.84   3916.20 o 
  42   0   6    33654.30    35955.23   3502.92 o 
  46   0   6    12906.05    12880.14   2747.09 o 
   4   2   6   285058.63   280375.19   1964.73 o 
  22   2   6     5958.44     6420.18   1586.81 o 
  24   2   6   108647.13   105752.88   3796.86 o 
  26   2   6     4188.66     4243.95    841.55 o 
  28   2   6    89948.65    84517.06   1761.69 o 
  30   2   6    16290.20    14510.71   1456.80 o 
  32   2   6    67375.88    63625.02   4484.18 o 
  34   2   6     4967.78     5581.38   1330.31 o 
  36   2   6    53414.54    53339.77   4214.56 o 
  38   2   6     3425.27     5512.61   1671.55 o 
  40   2   6    92798.62    85450.09   3135.21 o 
  42   2   6     3475.33     3815.97   1290.75 o 
  44   2   6    75704.75    77771.50   2520.39 o 
  46   2   6      757.65     2086.94   1955.89 o 
   2   4   6   334605.75   337944.63   4320.64 o 
   4   4   6     5889.39     7819.14   1361.39 o 
   6   4   6   252031.25   251346.23   4227.82 o 
   8   4   6     3216.93     3390.21   1485.15 o 
  10   4   6   131577.14   120425.37   3401.26 o 
  14   4   6   121398.18   116111.35   3328.33 o 
  16   4   6    11955.57    14062.52   1684.05 o 
  18   4   6   134518.02   139228.44   3958.19 o 
  20   4   6     1451.82     1715.00   1717.21 o 
  22   4   6   145209.41   150537.22   4462.08 o 
  24   4   6     2198.86     2406.74   1940.42 o 
  26   4   6   116532.43   109102.89   2491.50 o 
  28   4   6     2254.29     2149.84    915.82 o 
  30   4   6    69021.98    67972.99   2453.12 o 
  32   4   6     4516.10     5069.83   1411.34 o 
  34   4   6    76616.45    73248.02   2683.33 o 
  36   4   6     6009.56     6505.39   1339.41 o 
  38   4   6    70539.47    70461.01   2315.16 o 
  40   4   6     5307.52     6346.63   1444.18 o 
  42   4   6    74629.00    72201.27   2453.56 o 
  44   4   6     1365.31      770.13   1500.47 o 
   0   6   6    61861.50    59651.34   1655.32 o 
   2   6   6     1306.95     1049.77    868.55 o 
   4   6   6    64852.30    64504.59   2044.29 o 
   6   6   6    12778.76    13370.77   1370.23 o 
   8   6   6   112168.20   108360.83   2243.45 o 
  10   6   6     4355.11     4623.61    856.85 o 
  12   6   6   114727.22   113734.85   2639.63 o 
  14   6   6     2891.15     2253.77    958.07 o 
  16   6   6   127646.41   125700.26   2869.20 o 
  18   6   6      541.83     1130.70   1180.14 o 
  20   6   6   126658.74   122377.85   5867.67 o 
  22   6   6     2735.53     3560.09   1451.24 o 
  24   6   6   177096.91   165318.78   6595.88 o 
  26   6   6     1314.18     1374.58   1007.83 o 
  28   6   6   118742.95   114703.52   1928.98 o 
  30   6   6     1697.14     2392.39   1054.40 o 
  32   6   6    84316.24    82522.08   2111.90 o 
  34   6   6     9534.18    10881.39   1298.54 o 
  36   6   6    39911.91    39398.93   1755.22 o 
  38   6   6      639.39     1682.68   1569.39 o 
  40   6   6    19726.24    19838.02   1989.96 o 
   2   8   6   172233.72   166925.09   3744.92 o 
   4   8   6    12167.13    11745.79   1382.84 o 
   6   8   6    96657.25    98656.41   3964.82 o 
   8   8   6     5973.22     7116.35   2112.80 o 
  10   8   6    74450.21    73050.11   3552.65 o 
  12   8   6    16420.61    15895.11   1053.24 o 
  14   8   6    92003.62    92540.95   5291.95 o 
  16   8   6     8506.41     8431.82   1440.49 o 
  18   8   6    71224.50    71104.77   2098.68 o 
  20   8   6     3703.07     3537.48   1275.26 o 
  22   8   6    34149.19    32700.47   1764.70 o 
  24   8   6     4860.07     4855.78   1174.34 o 
  26   8   6    38189.60    37748.80   1673.25 o 
  28   8   6     4515.84     5144.88   1249.33 o 
  30   8   6    50496.92    52113.48   1920.64 o 
  32   8   6     3298.36     3939.22   1613.06 o 
  34   8   6    42690.73    42300.58   2361.22 o 
   0  10   6   139980.91   136470.28   4641.09 o 
   2  10   6      228.44      983.44   1392.18 o 
   4  10   6   121540.39   118719.57   4478.66 o 
   6  10   6     2038.24     4420.18   1398.58 o 
  10  10   6      814.64     1679.63   2159.21 o 
  14  10   6     2594.50     1849.81   2391.27 o 
  16  10   6    57728.04    51706.22   3953.77 o 
  18  10   6     1143.67     2824.44   2497.35 o 
  20  10   6    67134.90    64234.32   2946.50 o 
  22  10   6      173.38        0.00   1783.24 o 
  24  10   6    38011.95    37112.25   3788.02 o 
  26  10   6     3029.85     3479.12   1887.30 o 
   2  12   6    19023.97    22721.47   3094.06 o 
   4  12   6     5247.24     6353.88   2749.30 o 
   6  12   6    24852.15    25612.21   3381.37 o 
   8  12   6     2470.41     1109.44   2565.86 o 
  10  12   6    41644.07    34423.66   3785.81 o 
  25   1   7    87141.28    85046.95   3582.48 o 
  27   1   7    41476.57    41641.68   2831.07 o 
  29   1   7    41384.50    41367.73   2041.14 o 
  31   1   7    95125.36    92647.94   2811.11 o 
  33   1   7    29978.33    28441.08   2126.06 o 
  35   1   7    38762.87    36024.82   2244.92 o 
  37   1   7    21189.48    21834.75   2063.03 o 
  39   1   7    18254.89    20554.09   1993.09 o 
  41   1   7    33354.74    36712.83   2870.85 o 
  43   1   7    30924.14    27723.85   2315.02 o 
  45   1   7    37715.97    38349.39   2539.36 o 
   1   3   7   103997.46   101614.57   2721.67 o 
   3   3   7   255273.48   251843.50   2638.79 o 
  23   3   7    71866.89    71055.16   3372.53 o 
  25   3   7    18283.09    18120.16   2360.33 o 
  27   3   7    43040.77    44543.46   2972.51 o 
  29   3   7    43329.54    43513.58   3010.08 o 
  31   3   7    22201.02    21167.10   1752.23 o 
  33   3   7    49946.27    51635.96   2384.18 o 
  35   3   7    28895.57    28593.58   2054.65 o 
  37   3   7    45762.39    45799.05   2490.34 o 
  39   3   7    53910.65    52273.29   2594.44 o 
  41   3   7    30464.43    32995.25   2314.49 o 
  43   3   7    36766.21    41904.45   2160.86 o 
   3   5   7    88396.84    86974.13   2713.94 o 
   5   5   7    73052.73    76732.77   2764.77 o 
   7   5   7    55865.15    53140.54   2543.76 o 
  11   5   7   101226.03    98274.09   3449.88 o 
  13   5   7    74182.12    75239.93   2932.73 o 
  15   5   7    84312.34    76914.53   3298.49 o 
  17   5   7    48697.89    48715.94   1990.67 o 
  19   5   7    54638.46    51121.21   2429.95 o 
  21   5   7    68212.63    68531.80   2473.21 o 
  23   5   7    89814.23    91794.23   3847.69 o 
  25   5   7    88764.25    85164.09   3772.55 o 
  27   5   7    66887.15    70533.59   3701.83 o 
  29   5   7    59617.59    55240.08   3573.64 o 
  31   5   7    38588.68    36206.25   2042.95 o 
  33   5   7    43964.70    40287.93   2250.59 o 
  35   5   7    21548.25    22843.44   1645.61 o 
  37   5   7    33298.96    32049.11   1862.13 o 
  39   5   7    12606.06    14202.16   1610.92 o 
  41   5   7    17595.51    18777.60   1626.66 o 
   1   7   7    70581.79    71238.59   1991.25 o 
   3   7   7    52852.58    53880.90   1931.58 o 
   5   7   7    61300.14    61596.17   2183.52 o 
   7   7   7    24324.39    24478.46   1688.47 o 
   9   7   7    28754.58    30475.80   1377.20 o 
  11   7   7    55973.36    55949.21   1511.24 o 
  13   7   7    37175.41    36840.81   1282.38 o 
  15   7   7    87219.70    82601.42   2488.40 o 
  17   7   7    33688.79    30945.59   1879.73 o 
  19   7   7    81253.36    80788.45   2618.00 o 
  21   7   7    83723.06    81111.32   2706.39 o 
  23   7   7    42288.28    42095.17   1877.76 o 
  25   7   7    56459.29    57129.88   2164.47 o 
  27   7   7    19268.36    17756.32   1380.94 o 
  29   7   7    38305.58    40047.08   1691.95 o 
  31   7   7    29064.88    29362.59   1971.40 o 
  33   7   7    17244.27    18996.65   1923.44 o 
  35   7   7    25951.20    26226.87   2112.32 o 
  37   7   7    21641.06    20549.43   2013.37 o 
   1   9   7    60039.79    59530.17   2288.49 o 
   3   9   7    58993.04    59266.16   2292.06 o 
   5   9   7    74623.17    74102.03   2458.74 o 
   7   9   7    66556.89    64291.53   2305.07 o 
   9   9   7    49632.20    48423.84   2212.25 o 
  11   9   7    25073.11    25042.02   2775.82 o 
  13   9   7    35075.56    34985.02   3129.42 o 
  15   9   7    26901.64    22142.44   2866.43 o 
  17   9   7    22165.82    22765.67   3129.42 o 
  19   9   7    25102.35    28085.25   3374.74 o 
  21   9   7    14234.62    14236.95   1723.69 o 
  23   9   7    15555.82    16373.56   1655.52 o 
  25   9   7    17212.86    16401.83   1425.09 o 
  27   9   7    28034.13    27581.51   1631.47 o 
  29   9   7     9131.87     7393.20   1415.57 o 
  31   9   7     7502.58     7907.87   1790.61 o 
   1  11   7    24239.67    23850.40   1966.85 o 
   3  11   7    28407.46    25402.33   2011.46 o 
   5  11   7     8972.33    13244.80   2713.94 o 
   7  11   7    29462.42    30100.81   3319.49 o 
   9  11   7    30330.43    31639.01   3323.91 o 
  11  11   7    14742.93    15788.56   3029.97 o 
  13  11   7    63841.63    62159.73   4409.04 o 
  15  11   7     9429.70     8513.09   3109.53 o 
  17  11   7    50481.79    44943.48   4214.56 o 
  19  11   7    23911.35    23346.26   2569.43 o 
  32   0   8   117119.01   108283.38   4402.41 o 
  36   0   8    65314.44    62290.13   3927.25 o 
  40   0   8    54057.52    51876.39   3763.71 o 
  44   0   8    30322.86    30569.35   3392.42 o 
  26   2   8    99689.68    99410.04   3885.26 o 
  28   2   8     1129.92     1573.55   2004.51 o 
  30   2   8    92375.45    94863.97   4192.46 o 
  32   2   8    15781.10    16221.89   1673.27 o 
  34   2   8    62781.94    60720.63   2559.74 o 
  36   2   8    10664.45     9642.79   1677.00 o 
  38   2   8    46847.32    46488.71   2503.22 o 
  40   2   8     6278.93     4842.97   1636.17 o 
  42   2   8    74188.42    71308.29   3553.75 o 
  44   2   8      499.04     1259.30   1962.94 o 
   0   4   8   272966.22   274339.53   3730.56 o 
   2   4   8     9129.87    10948.56   1319.40 o 
   4   4   8   246542.67   236021.77   4017.86 o 
   6   4   8    11120.41    10239.14   1608.91 o 
  22   4   8     3527.89     2234.36   1779.09 o 
  24   4   8    91623.48    89964.32   3929.46 o 
  26   4   8     7302.64     7496.47   2265.30 o 
  28   4   8    66477.12    63918.93   3704.04 o 
  30   4   8      593.35     1376.86   2201.21 o 
  32   4   8    55199.94    55462.45   2443.35 o 
  34   4   8     1575.13     1327.44   1377.52 o 
  36   4   8    68298.39    70004.11   2865.77 o 
  38   4   8     6339.04     7542.54   1805.85 o 
  40   4   8    55132.95    53691.21   2755.58 o 
  42   4   8     1429.51     3003.39   1480.44 o 
   6   6   8   125028.62   130016.95   3726.14 o 
   8   6   8     6535.37     6840.09   1880.75 o 
  10   6   8    88155.46    84925.91   2250.00 o 
  12   6   8    21780.80    21455.84   1513.83 o 
  14   6   8   104251.02    99122.74   3909.57 o 
  16   6   8    10210.00     9898.50   1473.83 o 
  18   6   8   104710.54   103484.84   3056.49 o 
  20   6   8     4776.62     4347.19   1452.82 o 
  22   6   8   134540.81   126913.20   3547.12 o 
  24   6   8     8272.00     8820.12   1724.00 o 
  26   6   8   124113.42   117339.91   3393.28 o 
  28   6   8     3243.40     4133.20   1677.74 o 
  30   6   8    69166.94    67890.56   3030.71 o 
  32   6   8     6361.81     5165.90   1382.14 o 
  34   6   8    50581.97    49978.97   1902.83 o 
  36   6   8      350.12      670.05   1247.61 o 
  38   6   8    43709.03    41759.56   1905.43 o 
   0   8   8   121237.48   120679.52   4146.04 o 
   2   8   8     2880.56     4798.01   1832.13 o 
   4   8   8    83147.36    83466.78   3339.38 o 
   6   8   8    11077.54    13094.52   1905.06 o 
  12   8   8    91464.22    87880.24   3191.31 o 
  14   8   8    19381.56    19156.67   2011.14 o 
  16   8   8   100829.93    97668.63   2390.07 o 
  18   8   8      847.00     1071.46   1180.75 o 
  20   8   8    46551.85    45046.46   1945.01 o 
  22   8   8     5886.95     5740.27   1315.43 o 
  24   8   8    38034.05    36764.79   1912.62 o 
  26   8   8     5844.42     7330.03   1529.26 o 
  28   8   8    50083.71    50421.19   1924.76 o 
  30   8   8      797.34     1045.97   1529.47 o 
  32   8   8    54706.27    53812.60   2520.52 o 
   2  10   8    59255.87    55401.86   2420.06 o 
   4  10   8      235.10     1201.49   1440.80 o 
   6  10   8    68746.52    73046.41   4037.75 o 
   8  10   8     3771.11     5445.55   2552.60 o 
  10  10   8    79889.35    81528.56   4380.31 o 
  12  10   8     6020.37     7531.83   2444.31 o 
  14  10   8    47331.84    54530.66   3894.10 o 
  16  10   8     2976.92     4565.95   2623.32 o 
  18  10   8    48851.25    42503.59   4000.18 o 
  20  10   8      670.87      565.77   2934.94 o 
  22  10   8    31952.71    31179.32   3555.96 o 
  24  10   8      219.58     1691.94   1964.22 o 
  29   1   9   126158.03   122865.25   4607.94 o 
  31   1   9    26742.98    25550.33   2797.92 o 
  33   1   9    69436.00    66443.94   2727.39 o 
  35   1   9    11457.55    10915.28   1730.73 o 
  37   1   9    42038.77    41263.85   2417.37 o 
  39   1   9    17017.04    17446.61   2102.52 o 
  41   1   9    27106.91    29973.61   2383.26 o 
  43   1   9    22890.89    24484.38   2332.42 o 
   1   3   9   104122.41    98804.48   2103.96 o 
   3   3   9    96906.71    96559.09   1825.50 o 
  25   3   9    58470.81    53653.27   3341.59 o 
  27   3   9    25210.96    24412.16   2694.05 o 
  29   3   9    16883.95    19684.87   2415.58 o 
  31   3   9    46184.14    45014.20   3323.91 o 
  33   3   9    20070.53    19105.08   1925.97 o 
  35   3   9    61492.39    61386.43   2697.64 o 
  37   3   9    30242.33    30923.81   2247.62 o 
  39   3   9    14523.31    17973.87   2029.59 o 
  41   3   9    34369.49    33400.15   2974.72 o 
  43   3   9    23319.12    20977.51   2325.26 o 
   1   5   9    89356.59    85610.52   2554.81 o 
   5   5   9    95418.42    95610.98   3091.85 o 
   9   5   9    86860.55    81831.34   3208.99 o 
  11   5   9    29442.08    24909.42   2298.45 o 
  13   5   9    82727.91    75987.98   3383.58 o 
  15   5   9    35038.67    36459.11   2952.62 o 
  17   5   9    88198.65    82050.15   3454.30 o 
  19   5   9    54893.64    53120.65   3113.95 o 
  21   5   9    51780.56    50141.51   3113.95 o 
  23   5   9    27666.73    24516.03   2565.86 o 
  27   5   9    44901.59    46052.92   3390.21 o 
  29   5   9    17361.01    17556.60   2831.07 o 
  31   5   9    48099.58    48342.53   3653.20 o 
  33   5   9    16200.16    16447.41   1833.93 o 
  35   5   9    44734.48    44102.18   4785.85 o 
  37   5   9    19907.71    23718.83   2190.33 o 
  39   5   9    33236.29    32931.92   2427.65 o 
   5   7   9    58355.45    55794.80   2371.38 o 
   7   7   9    52262.49    55865.52   2479.67 o 
   9   7   9    69446.94    68171.40   2143.99 o 
  11   7   9     4577.36     4520.33   1237.74 o 
  13   7   9   122095.73   123732.07   2937.95 o 
  15   7   9    34980.81    33375.14   1915.43 o 
  17   7   9    72259.25    70539.98   2550.59 o 
  19   7   9    37667.17    36531.32   2086.96 o 
  21   7   9    21605.96    19260.54   2521.66 o 
  23   7   9    61990.33    64908.71   2682.26 o 
  25   7   9    25383.52    25918.08   2197.57 o 
  27   7   9    44874.36    45017.62   3190.20 o 
  29   7   9    15088.19    12611.84   2041.81 o 
  31   7   9    22820.36    23629.63   1929.82 o 
  33   7   9    37842.88    37221.84   2214.14 o 
  35   7   9    19901.73    19012.59   1982.45 o 
   1   9   9    30682.70    30185.01   1972.45 o 
   3   9   9    31331.08    30483.06   3021.13 o 
   5   9   9    23522.44    23556.71   1878.91 o 
   7   9   9    44901.47    45015.16   2130.74 o 
  11   9   9    47981.65    43394.24   3469.77 o 
  13   9   9    29152.81    31780.45   3399.05 o 
  15   9   9    19502.49    21059.52   3211.20 o 
  17   9   9    16060.86    14427.17   2758.14 o 
  19   9   9    22220.52    24067.39   3429.99 o 
  21   9   9    34521.86    34332.08   2664.21 o 
  23   9   9    31391.94    30596.95   2581.76 o 
  25   9   9    46571.03    46902.41   3238.19 o 
  27   9   9    26142.05    27361.45   1731.49 o 
   1  11   9    17870.04    18017.77   1975.14 o 
   3  11   9    19914.76    22206.54   2970.30 o 
   5  11   9    29670.50    31844.54   3449.88 o 
   7  11   9    25556.04    27008.96   3262.03 o 
   9  11   9     6936.56     7953.95   2912.84 o 
  11  11   9    40946.50    40510.13   3955.98 o 
  13  11   9     6117.77     7721.90   3113.95 o 
  15  11   9    43454.74    43904.76   4238.87 o 
  34   0  10    71149.16    66389.75   3836.64 o 
  38   0  10    53520.92    48948.08   3841.06 o 
  42   0  10    46403.95    48070.69   3891.89 o 
  30   2  10    25747.69    26337.11   2919.47 o 
  32   2  10   101052.73    94256.21   4535.01 o 
  34   2  10    22874.49    23110.76   2084.74 o 
  36   2  10    40720.85    39656.90   2371.44 o 
  38   2  10      551.92     1149.42   1637.20 o 
  40   2  10    30998.35    30037.67   2349.69 o 
  42   2  10     2052.06     1791.45   1831.97 o 
   2   4  10   129443.27   123805.68   1877.96 o 
   4   4  10      871.74     1684.05   1363.60 o 
  24   4  10     3873.93     2532.71   2223.31 o 
  26   4  10    38150.00    37869.13   3111.74 o 
  28   4  10     4780.70     7182.65   2077.44 o 
  30   4  10    41995.09    40231.66   3206.78 o 
  32   4  10      261.60       41.99   2035.45 o 
  36   4  10      860.65     1628.94   1658.36 o 
  38   4  10    49130.54    50551.48   3140.47 o 
  40   4  10     2128.24     2197.61   1942.68 o 
   4   6  10   123906.51   131011.48   3631.10 o 
   6   6  10    18488.61    17364.32   2064.18 o 
   8   6  10   149463.09   148329.39   4245.50 o 
  10   6  10     4102.50     2389.06   1905.06 o 
  12   6  10   117656.56   113952.13   4183.62 o 
  14   6  10     5606.65     6462.17   2187.94 o 
  16   6  10   100560.10    98582.45   2824.92 o 
  18   6  10     4845.94     6044.76   1491.56 o 
  20   6  10    52132.63    52381.96   4456.56 o 
  22   6  10     4991.59     5941.16   1620.01 o 
  24   6  10    55877.60    55044.17   2585.74 o 
  26   6  10       86.80     2200.50   1741.90 o 
  28   6  10    38135.58    36635.80   2428.81 o 
  30   6  10     3399.52     4888.04   1755.68 o 
  32   6  10    47861.53    49979.48   2856.13 o 
  34   6  10     3586.96     5160.62   1440.05 o 
  36   6  10    65709.71    69701.38   2612.37 o 
  14   8  10    81238.06    79284.55   2621.77 o 
  16   8  10    10649.50    10827.35   1652.87 o 
  18   8  10    47596.03    52680.91   5027.85 o 
  20   8  10      660.06     1805.45   1585.43 o 
  22   8  10    52477.41    49629.84   3164.78 o 
  24   8  10     6347.76     5865.38   1816.89 o 
  26   8  10    64433.19    64059.89   4872.04 o 
  28   8  10     2088.85     2396.13   1529.98 o 
  30   8  10    64752.62    63895.31   2642.52 o 
   0  10  10    30122.82    30363.81   2943.78 o 
   2  10  10      518.12     1722.21   1563.47 o 
   4  10  10    39665.49    40622.98   2296.82 o 
   6  10  10      464.58        0.00   2422.21 o 
   8  10  10    54385.72    55509.71   3900.73 o 
  10  10  10     6196.88     6835.67   2572.49 o 
  12  10  10    59711.71    58977.26   4126.15 o 
  14  10  10     5517.67     6300.84   2660.89 o 
  16  10  10    30101.98    28673.13   3681.94 o 
  18  10  10     2104.49     3686.36   3142.68 o 
  20  10  10    33314.82    35818.21   3776.97 o 
  35   1  11    41195.23    44125.08   2476.28 o 
  37   1  11    16051.59    15268.46   2126.75 o 
  39   1  11    17566.28    19628.60   2203.05 o 
  41   1  11    30728.41    32670.60   2592.34 o 
   3   3  11    44603.41    44947.90   1456.42 o 
  29   3  11    46087.59    45999.88   3321.70 o 
  31   3  11    27724.89    25061.91   3078.59 o 
  33   3  11    52415.09    48587.84   3863.16 o 
  35   3  11    27476.19    23342.50   3341.59 o 
  37   3  11    23884.93    24581.84   2268.85 o 
  39   3  11    18707.40    17411.55   2333.49 o 
   1   5  11   102909.02   102610.19   2855.38 o 
   3   5  11    61616.19    59744.15   2479.67 o 
   5   5  11    57588.26    56316.37   2585.75 o 
   9   5  11    14001.16    12263.54   2013.35 o 
  11   5  11    54524.18    51471.95   2968.09 o 
  21   5  11    36996.36    36512.16   2892.95 o 
  23   5  11    21717.01    23172.32   2778.03 o 
  25   5  11    32030.03    29026.73   3045.44 o 
  27   5  11     6342.26     7604.76   2557.02 o 
  29   5  11    19103.18    18332.32   2954.83 o 
  31   5  11    18720.79    22385.55   3149.31 o 
  33   5  11    37868.29    41040.54   3628.89 o 
  35   5  11    21595.33    20690.44   3056.49 o 
  37   5  11    34634.44    34938.83   2513.23 o 
   7   7  11    48572.19    55036.75   2972.51 o 
   9   7  11    48265.21    47135.84   2974.72 o 
  11   7  11    40853.32    41882.56   3049.86 o 
  13   7  11    32876.33    30697.17   1880.24 o 
  15   7  11    48729.91    47708.55   2675.26 o 
  17   7  11    20893.40    20775.10   1888.03 o 
  19   7  11    54103.32    51062.18   2483.34 o 
  21   7  11    37769.17    38932.98   3643.26 o 
  23   7  11    19104.73    19758.66   2397.90 o 
  25   7  11    34934.61    33616.57   2371.92 o 
  27   7  11    13210.11    10995.34   2562.55 o 
  29   7  11    17611.35    18123.99   2154.48 o 
  31   7  11    22410.13    26134.81   2550.29 o 
   5   9  11    19203.86    19287.06   2503.98 o 
  19   9  11    24655.86    22971.21   3268.66 o 
  21   9  11    21512.90    21045.60   2440.12 o 
  23   9  11    22068.73    20907.41   2703.99 o 
   1  11  11    20274.61    17717.93   3045.44 o 
   3  11  11    27950.29    28606.82   3359.27 o 
   5  11  11    11656.05    13306.68   3094.06 o 
  36   0  12    41904.66    37190.64   3458.72 o 
  40   0  12    46347.59    42914.66   4022.28 o 
  32   2  12     8143.57     9715.36   2643.21 o 
  34   2  12    49464.96    44936.85   3887.47 o 
  36   2  12     5391.13     4552.69   2641.00 o 
  38   2  12    25727.12    26303.38   2355.30 o 
  40   2  12     2218.18     2470.72   1777.39 o 
   0   4  12    96677.21    91683.73   2495.14 o 
   2   4  12     2344.26     2774.76    823.09 o 
  26   4  12      205.47       50.83   2002.30 o 
  28   4  12    45143.65    45471.68   3628.89 o 
  30   4  12     1156.36     2705.10   2490.72 o 
  32   4  12    56024.91    51832.19   4053.22 o 
  34   4  12     3244.46     4353.79   2848.75 o 
  36   4  12    51474.47    47157.95   4196.88 o 
   4   6  12     7181.81     5469.86   1608.91 o 
   6   6  12   128057.38   126189.16   3867.58 o 
   8   6  12     2238.97     1867.49   1761.41 o 
  10   6  12    85847.59    81970.57   3597.95 o 
  12   6  12      975.68     2786.87   1991.25 o 
  14   6  12    71484.36    65841.67   3624.47 o 
  16   6  12     6407.15     5509.64   2316.13 o 
  18   6  12    59193.92    55587.06   3684.15 o 
  20   6  12      351.69     1224.20   1532.62 o 
  22   6  12    47280.45    45616.55   2530.06 o 
  24   6  12     8270.21     9174.04   1866.23 o 
  26   6  12    22054.68    21720.89   2307.15 o 
  28   6  12     1153.99     2327.26   1875.91 o 
  30   6  12    22950.90    23086.06   2342.64 o 
  32   6  12      172.35     2131.98   1849.47 o 
  12   8  12    84272.88    86322.16   4161.52 o 
  14   8  12     6818.54     7083.19   2459.78 o 
  16   8  12    51607.97    50554.79   3748.24 o 
  18   8  12     6901.14     5292.50   1722.73 o 
  20   8  12    38119.86    41385.22   2843.22 o 
  22   8  12      957.68     1811.82   1802.23 o 
  24   8  12    55569.38    54947.10   4121.73 o 
  26   8  12     2129.46     4353.89   1990.72 o 
   2  10  12    15239.91    16502.13   2000.80 o 
   4  10  12      312.29     2232.15   2618.90 o 
   6  10  12    48597.88    46660.68   3958.19 o 
   8  10  12     1279.39     1264.15   2658.68 o 
  10  10  12    56561.90    55750.60   4338.32 o 
  12  10  12    10079.80     7593.72   3171.41 o 
  14  10  12    35151.86    36717.69   4110.68 o 
  35   1  13    31547.70    31212.47   3597.95 o 
  37   1  13    10520.49     9278.92   2288.50 o 
  39   1  13    24841.84    28209.48   2475.38 o 
  31   3  13    17268.37    18993.13   2994.61 o 
  33   3  13    15777.23    15470.32   3140.47 o 
  35   3  13    26720.00    26882.99   3624.47 o 
  37   3  13    19957.84    18929.04   3469.77 o 
   3   5  13    87247.88    87263.63   2908.42 o 
   7   5  13    45812.25    42258.28   2612.27 o 
   9   5  13    13656.75    14992.95   2143.74 o 
  11   5  13    31853.31    30509.67   2669.73 o 
  25   5  13    24437.79    27238.80   2990.19 o 
  27   5  13    12158.59    11154.10   2563.65 o 
  29   5  13    14893.61    15651.54   2844.33 o 
  31   5  13     6858.90    10771.76   2751.51 o 
  33   5  13    22625.11    19664.98   3111.74 o 
   7   7  13    55861.11    55078.75   3029.97 o 
   9   7  13    17826.50    19240.65   2411.16 o 
  13   7  13    31488.52    29510.73   2972.51 o 
  17   7  13    20443.66    21126.19   1963.24 o 
  19   7  13    28492.10    28095.46   2187.54 o 
  21   7  13    20176.68    18703.01   2114.02 o 
  23   7  13    15572.19    14708.25   2080.83 o 
  25   7  13    22077.16    21998.04   2307.02 o 
  27   7  13    15775.35    15468.98   2274.42 o 
  19   9  13    18024.84    11837.00   3259.82 o 
  34   2  14    10068.37    11304.38   2696.26 o 
  36   2  14    31601.27    31066.61   3542.70 o 
  30   4  14    26715.90    25691.78   3432.20 o 
  32   4  14     3273.29     3113.95   2696.26 o 
  34   4  14    51317.77    45436.32   4079.74 o 
   8   6  14    52097.61    53675.36   3054.28 o 
  10   6  14      808.60      499.47   1847.60 o 
  12   6  14    50276.03    50784.63   3266.45 o 
  14   6  14     1488.81     2185.73   2232.15 o 
  16   6  14    61668.17    59131.97   3794.65 o 
  18   6  14     1227.37     1723.84   2481.88 o 
  22   6  14       13.35      988.68   1774.73 o 
  24   6  14    37588.94    35601.89   2582.10 o 
  26   6  14     4257.40     6424.19   2019.74 o 
  28   6  14    19440.10    20066.58   2476.62 o 
  14   8  14    43330.36    44998.73   3571.43 o 
  16   8  14     5533.78     3310.65   2660.89 o 
  18   8  14    38622.79    41917.93   3757.08 o 
  20   8  14      264.05      457.48   2853.17 o 
  33   3  15    24132.35    28038.85   3396.84 o 
   9   5  15    38917.77    37294.51   2736.04 o 
  27   5  15    11883.18    12955.28   2992.40 o 
  29   5  15     1939.07     2791.29   2928.31 o 
  15   7  15    12492.21    11848.05   2773.61 o 
  17   7  15    33135.40    34355.15   3547.12 o 
  19   7  15    21938.33    20571.22   2595.70 o 
  21   7  15    24322.10    22390.33   2313.67 o 
  23   7  15    26819.89    27478.28   3011.19 o 
  16   6  16     1147.19     2601.22   2455.36 o 
  18   6  16    58797.74    54398.05   4006.81 o 
  20   6  16      157.63     2227.73   2813.39 o 
  22   6  16    36150.75    33703.19   3770.34 o 
  24   6  16     3068.33     4945.62   2101.09 o 
                                                 
